# Supplementary material for: Mendelian Randomization Analysis of Systemic Iron Status and Risk of Metabolic Dysfunction-Associated Steatotic Liver Disease
Source: Metabolites. 2026 May 25;16(6):356. doi: 10.3390/metabo16060356 (PMC13302985; doi:10.3390/metabo16060356)
Supplement: Supplementary file 1 [file metabolites-16-00356-s001.zip]

Archive with 3 entries (3 files):
- STROBE-MR-checklist-fillable.pdf
- Supplementary Figures.pdf
- Supplementary Tables.xlsx
