# Supplementary material for: Mendelian Randomization Analysis of Systemic Iron Status and Risk of Metabolic Dysfunction-Associated Steatotic Liver Disease
Source: Metabolites. 2026 May 25;16(6):356. doi: 10.3390/metabo16060356 (PMC13302985; doi:10.3390/metabo16060356)
Supplement: Supplementary file 1 [file metabolites-16-00356-s001.zip › Supplementary Tables.xlsx]

## Sheet: Supplementary Tables
Supplementary Tables
Supplementary Table S1. GWAS data sources and cohort characteristics of systemic iron status and MASLD.
Supplementary Table S2. Characteristics of genetic instruments used in the strategy 1.
Supplementary Table S3. Characteristics of genetic instruments used in the strategy 2.
Supplementary Table S4. Characteristics of genetic instruments used in the strategy 3.
Supplementary Table S5. The R2 and F of SNVs used in the strategy 1 in univariable Mendelian randomization analyses.
Supplementary Table S6. The R2 and F of SNVs used in the strategy 2 in univariable Mendelian randomization analyses.
Supplementary Table S7. The R2 and F of SNVs used in the strategy 3 in univariable Mendelian randomization analyses.
Supplementary Table S8. The power of systemic iron status in Hepatic steatosis in univariable Mendelian randomization analyses.
Supplementary Table S9. The power of systemic iron status in Hepatic fibrosis/cirrhosis in univariable Mendelian randomization analyses.
Supplementary Table S10. GWAS Catalog cross-references for instrument SNVs used in the strategy 1.
Supplementary Table S11. GWAS Catalog cross-references for instrument SNVs used in the strategy 2.
Supplementary Table S12. GWAS Catalog cross-references for instrument SNVs used in the strategy 3.
Supplementary Table S13. Pleiotropy used in the strategy 1 of Hepatic steatosis.
Supplementary Table S14. Pleiotropy used in the strategy 1 of Hepatic fibrosis/cirrhosis.
Supplementary Table S15. Heterogeneity used in the strategy 1 of Hepatic steatosis.
Supplementary Table S16. Heterogeneity used in the strategy 1 of Hepatic fibrosis/cirrhosis.
Supplementary Table S17. Association between genetically instrumented systemic iron status and Hepatic steatosis.
Supplementary Table S18. Association between genetically instrumented systemic iron status and Hepatic fibrosis/cirrhosis.
Supplementary Table S19. Model diagnostics for MR-BMA analysis using q statistic for the instruments based on the best individual models with PP > 0.02 used in the strategy 1 of Hepatic steatosis.
Supplementary Table S20. Model diagnostics for MR-BMA analysis using q statistic for the instruments based on the best individual models with PP > 0.02 used in the strategy 1 of Hepatic fibrosis/cirrhosis.
Supplementary Table S21. Model diagnostics for MR-BMA analysis using Cd for the instruments based on the best individual models with PP > 0.02 used in the strategy 1 of Hepatic steatosis.
Supplementary Table S22. Model diagnostics for MR-BMA analysis using Cd for the instruments based on the best individual models with PP > 0.02 used in the strategy 1 of Hepatic fibrosis/cirrhosis.

## Sheet: ST1
Supplementary Table S1. GWAS data sources and cohort characteristics of systemic iron status and MASLD.
Type	Traits	Cohort	Ancestry	Sample size	Access	Reference
Exposure	Iron	Iceland (deCODE genetics),UK (INTERVAL study),Denmark (Danish Blood Donor Study)	European	163511	https://www.decode.com/summarydata/	Bell, S., Rigas, A.S., Magnusson, M.K. et al. Commun Biol, 2021, doi.org/10.1038/s42003-020-01575-z, PMID:33536631
Exposure	Ferritin	Iceland (deCODE genetics),UK (INTERVAL study),Denmark (Danish Blood Donor Study)	European	246139	https://www.decode.com/summarydata/	Bell, S., Rigas, A.S., Magnusson, M.K. et al. Commun Biol, 2021, doi.org/10.1038/s42003-020-01575-z, PMID:33536631
Exposure	Transferrin saturation	Iceland (deCODE genetics),UK (INTERVAL study),Denmark (Danish Blood Donor Study)	European	131471	https://www.decode.com/summarydata/	Bell, S., Rigas, A.S., Magnusson, M.K. et al. Commun Biol, 2021, doi.org/10.1038/s42003-020-01575-z, PMID:33536631
Exposure	Total iron binding capacity	Iceland (deCODE genetics),UK (INTERVAL study),Denmark (Danish Blood Donor Study)	European	135430	https://www.decode.com/summarydata/	Bell, S., Rigas, A.S., Magnusson, M.K. et al. Commun Biol, 2021, doi.org/10.1038/s42003-020-01575-z, PMID:33536631
Outcome	Hepatic steatosis(Hepatic steatosis)	FinnGen R12 + UK Biobank meta-analysis	European	8785 / 912,105	https://console.cloud.google.com/storage/browser/finngen-public-data-r12/meta_analysis/ukbb/	Mitja I Kurki, et al. Nature, 2023, doi:10.1038/s41586-022-05473-8, PMID:36653562
Outcome	Hepatic fibrosis/cirrhosis (Hepatic fibrosis/cirrhosis)	FinnGen R12 + UK Biobank meta-analysis	European	3798 / 904,599	https://console.cloud.google.com/storage/browser/finngen-public-data-r12/meta_analysis/ukbb/	Mitja I Kurki, et al. Nature, 2023, doi:10.1038/s41586-022-05473-8, PMID:36653562

## Sheet: ST2
Supplementary Table S2. Characteristics of genetic instruments used in the strategy 1.
snps	chr	pos	effect_allele	other_allele	eaf	genes	bx_Iron	bxse_Iron	bxp_Iron	nx_Iron	r2x_Iron	fx_Iron	bx_Ferritin	bxse_Ferritin	bxp_Ferritin	nx_Ferritin	r2x_Ferritin	fx_Ferritin	bx_TfSat	bxse_TfSat	bxp_TfSat	nx_TfSat	r2x_TfSat	fx_TfSat	bx_TIBC	bxse_TIBC	bxp_TIBC	nx_TIBC	r2x_TIBC	fx_TIBC	by_Hepatic steatosis	byse_Hepatic steatosis	byp_Hepatic steatosis	ny_Hepatic steatosis	ny_Hepatic steatosis_case	ny_Hepatic steatosis_ctrl	by_Hepatic fibrosis/cirrhosis	byse_Hepatic fibrosis/cirrhosis	byp_Hepatic fibrosis/cirrhosis	ny_Hepatic fibrosis/cirrhosis	ny_Hepatic fibrosis/cirrhosis_case	ny_Hepatic fibrosis/cirrhosis_ctrl	proxy_status	proxy_snps	proxy_ea	proxy_oa	proxy_eaf	proxy_r2
rs72826361	6	25075489	C	G	0.0201436602123673	-	0.0778	0.00660044253088494	4.55e-32	163511	0.000238940618537134	39.0782789845402	0.0354	0.00574128927839361	7.01e-10	246139	4.94694763988467e-05	12.1768708958103	0.1265	0.00751484221702439	1.39e-63	131471	0.000631701401818957	83.1016470226541	-0.1284	0.00772000866783468	4.08e-62	135430	0.000650819919897036	88.1966402421534	-0.00128	0.0259	0.961	920890	8785	912105	0.0251	0.039	0.521	908397	3798	904599	FALSE	F	F	F	0	0
rs7749494	6	25355076	A	G	0.0245159275452842	CARMIL1/LOC124901281	0.1305	0.00675391841937515	3.5e-83	163511	0.000814553343882805	133.295378901542	0.0492	0.00589701016178546	7.23e-17	246139	0.00011577871178265	28.5007245592204	0.2094	0.00759788346336106	3.33e-167	131471	0.00209725801217111	276.30389415794	-0.2135	0.00779173178017894	2.68e-165	135430	0.00218018961314144	295.90384541879	0.0527	0.0281	0.0603	920890	8785	912105	0.173	0.0476	0.000277	908397	3798	904599	FALSE	F	F	F	0	0
rs115425228	6	25382789	A	G	0.0304497189256715	CARMIL1/LOC124901281	0.1307	0.00676118217157259	2.95e-83	163511	0.00100863676804658	165.087702833558	0.0508	0.0059037331766327	7.65e-18	246139	0.000152374061924914	37.5106101240423	0.21	0.0076141432926948	1.92e-167	131471	0.00260388745849428	343.224197464013	-0.2144	0.00780359398682544	3.54e-166	135430	0.00271414585496807	368.571702204412	0.0456	0.0281	0.105	920890	8785	912105	0.174	0.0477	0.000273	908397	3798	904599	FALSE	F	F	F	0	0
rs9467520	6	25456728	T	G	0.581355402873204	CARMIL1	0.0469	0.00401064861865791	1.37e-31	163511	0.00107068787564992	175.254746992398	0.0196	0.00345838995749207	1.45e-08	246139	0.00018699471920462	46.0349274892069	0.0683	0.00453887465727156	3.57e-51	131471	0.0022706939704041	299.205269195732	-0.0592	0.0046605647380124	5.74e-37	135430	0.00170592766741274	231.425166737245	0.0319	0.0153	0.0367	920890	8785	912105	0.0227	0.0232	0.329	908397	3798	904599	FALSE	F	F	F	0	0
rs4360128	6	25734330	G	A	0.340568394753279	SLC17A1/H2AC2P	0.0522	0.00439898962455188	1.77e-32	163511	0.00122389765360383	200.363505867809	0.0262	0.00381330946787639	6.39e-12	246139	0.000308323536552537	75.913236153874	0.0852	0.00498252416985247	1.49e-65	131471	0.00326049310176611	430.055962093869	-0.0893	0.00511022139692605	2.23e-68	135430	0.00358184686061832	486.826093153246	0.00862	0.0163	0.596	920890	8785	912105	0.0619	0.0242	0.0104	908397	3798	904599	FALSE	F	F	F	0	0
rs9356987	6	25738959	A	C	0.340568394753279	SLC17A1	0.0522	0.00440518021551394	2.16e-32	163511	0.00122389765360383	200.363505867809	0.0263	0.00381308601081528	5.3e-12	246139	0.000310681642966646	76.4940128404677	0.0852	0.00498629511530313	1.86e-65	131471	0.00326049310176611	430.055962093869	-0.0895	0.00511460003766727	1.46e-68	135430	0.00359790893402185	489.017049929542	0.00968	0.0163	0.552	920890	8785	912105	0.0621	0.0242	0.0103	908397	3798	904599	FALSE	F	F	F	0	0
rs9348696	6	25781710	G	A	0.366177389131793	SLC17A1	0.0552	0.00439906127161284	4.07e-36	163511	0.00141438422207232	231.592109993154	0.0241	0.00418342303887102	8.37e-09	246139	0.000269602138475972	66.3769569275936	0.089	0.00497568974776005	1.49e-71	131471	0.00367679368273304	485.168252240129	-0.0917	0.0051044435592444	3.68e-72	135430	0.00390326393520982	530.682622559274	0.0175	0.0162	0.28	920890	8785	912105	0.0765	0.0241	0.00148	908397	3798	904599	FALSE	F	F	F	0	0
rs1937130	6	25787326	A	T	0.4871	SLC17A1	-0.0462	0.00401219608584274	1.11e-30	163511	0.0010665096156792	174.570101441888	-0.0213	0.00346180712479243	7.61e-10	246139	0.0002266940028942	55.8104336809841	-0.0677	0.00455100303901175	4.73e-50	131471	0.0022901195894222	301.770823576335	0.0625	0.00467197486869011	8.17e-41	135430	0.001951824921875	264.848683781217	-0.0185	0.0156	0.237	920890	8785	912105	-0.0507	0.0239	0.0343	908397	3798	904599	FALSE	F	F	F	0	0
rs9467658	6	26010653	G	T	0.424578388507183	-	0.0948	0.00400253656569	5.15e-124	163511	0.0043912758931898	721.180030502166	0.042	0.00346341318817985	7.62e-34	246139	0.000861931256073948	212.336192777624	0.1424	0.00453080267432016	8.05e-217	131471	0.00990818319000344	1315.65468342472	-0.1307	0.00464914238180446	6.85e-174	135430	0.00834690026222827	1139.91879722049	0.0387	0.0153	0.0112	920890	8785	912105	0.00901	0.0232	0.697	908397	3798	904599	FALSE	F	F	F	0	0
rs2032444	6	26046516	G	T	0.173641474078701	-	0.1127	0.00417520191834452	1.8e-160	163511	0.00364501906347571	598.173776869812	0.0519	0.00362034319415857	1.31e-46	246139	0.000773012804177278	190.414245231444	0.1681	0.00472605583124846	4.26e-277	131471	0.00810937527906708	1074.84780276417	-0.1436	0.00484743942394045	7.36e-193	135430	0.0059178077429277	806.207850066746	0.0315	0.016	0.0495	920890	8785	912105	0.0199	0.0244	0.416	908397	3798	904599	FALSE	F	F	F	0	0
rs9393684	6	26075303	C	G	0.395690193628982	-	0.0976	0.00402291551653356	5.06e-130	163511	0.00455558925640244	748.288739869142	0.0445	0.00347720239092585	1.69e-37	246139	0.000947032638339717	233.320734854131	0.1482	0.00455046207867937	1.16e-232	131471	0.010503676365958	1395.5664060323	-0.1365	0.00467069696161439	9.4e-188	135430	0.00891066727721509	1217.60350775183	0.0363	0.0153	0.0176	920890	8785	912105	0.0106	0.0231	0.646	908397	3798	904599	FALSE	F	F	F	0	0
rs139462021	6	26196091	A	T	0.0176452217364147	-	0.0926	0.00979803135527934	3.36e-21	163511	0.000297267513993244	48.6203672012088	0.0484	0.00846029916382763	1.06e-08	246139	8.12112511114031e-05	19.9907171859607	0.121	0.0110234108639886	4.95e-28	131471	0.000507570319446269	66.7636495742234	-0.0698	0.0112913243546658	6.34e-10	135430	0.000168902595393416	22.878004843335	0.0471	0.0365	0.197	920890	8785	912105	-0.0131	0.0558	0.815	908397	3798	904599	FALSE	F	F	F	0	0
rs140678066	6	26200492	G	A	0.0145221736414741	H2AC7/H3C4	0.1019	0.0102848177792991	3.85e-23	163511	0.000297205502613237	48.6102217521757	0.0541	0.00889961744728412	1.21e-09	246139	8.37727955020891e-05	20.6213120714569	0.1321	0.0115194528668257	1.92e-30	131471	0.000499475411235308	65.6983475488541	-0.0829	0.011784802134569	2e-12	135430	0.000196705969139272	26.6447371674403	0.0691	0.0381	0.07	920890	8785	912105	-0.0241	0.0589	0.682	908397	3798	904599	FALSE	F	F	F	0	0
rs114244018	6	26247820	C	G	0.0182698313554029	H4C7	0.0632	0.00935200889665192	1.4e-11	163511	0.000143281733707189	23.4312102611578	0.0443	0.0080153910730781	3.26e-08	246139	7.03986164033762e-05	17.3289241779637	0.0879	0.0104496909300428	4.04e-17	131471	0.000277162468988484	36.4483747569853	-0.0624	0.0106831702829925	5.19e-09	135430	0.000139677306180826	18.9188607569635	0.0285	0.0335	0.395	920890	8785	912105	-0.00747	0.0507	0.883	908397	3798	904599	FALSE	F	F	F	0	0
rs71559032	6	27601523	G	A	0.0159275452841974	-	0.133	0.00733699353177277	1.94e-73	163511	0.000554509769034891	90.7176416436412	0.0604	0.00641795743926282	4.91e-21	246139	0.000114361487873952	28.1518130240546	0.2299	0.00825102116151601	7.45e-171	131471	0.00165685255682446	218.186251241388	-0.2444	0.00843883594374601	2.02e-184	135430	0.0018724417795093	254.056751791806	0.0657	0.0363	0.0701	920890	8785	912105	0.225	0.0774	0.00361	908397	3798	904599	FALSE	F	F	F	0	0
rs13219787	6	27893892	A	G	0.0174890693316677	H2AC17/H2BC17	0.1254	0.00723780197085308	3.01e-67	163511	0.000540417194781057	88.4109	0.0537	0.00632730788607583	2.12e-17	246139	9.91020543141173e-05	24.3950999472339	0.2196	0.00814793267309824	5.46e-160	131471	0.00165729094444017	218.244077107273	-0.2345	0.00833847816257276	5.18e-174	135430	0.00188981712397896	256.418737988182	0.034	0.0298	0.254	920890	8785	912105	0.0522	0.0492	0.289	908397	3798	904599	FALSE	F	F	F	0	0
rs35814746	6	28331311	C	T	0.0173722044728435	ZSCAN31	0.1217	0.00720511285374986	5.26e-64	163511	0.000505655958695322	82.7211285818909	0.0524	0.00629688277152372	8.68e-17	246139	9.37425033301353e-05	23.0756617124644	0.2149	0.00811046644713345	1.06e-154	131471	0.00157669178158956	207.613434229294	-0.2316	0.00830301219020961	3.2e-171	135430	0.00183126452764395	248.459487495773	0.0313	0.029	0.28	920890	8785	912105	0.0499	0.048	0.298	908397	3798	904599	FALSE	F	F	F	0	0
rs362538	6	29542853	C	G	0.0270143660212367	-	0.0923	0.0069387441150806	2.25e-40	163511	0.000447852090329143	73.2606573761726	0.0425	0.00605201278984793	2.18e-12	246139	9.49530815545678e-05	23.3736860381133	0.1667	0.00780734044559069	3.76e-101	131471	0.00146083916317282	192.336035956983	-0.1938	0.00800223802598494	1.43e-129	135430	0.00197441639661306	267.920249894891	0.0291	0.0275	0.29	920890	8785	912105	0.0127	0.0446	0.776	908397	3798	904599	FALSE	F	F	F	0	0
rs4774514	15	45081857	T	C	0.228450968144909	-	-0.0491	0.00826757136444448	2.87e-09	163511	0.000849864157318816	139.078636447208	-0.1633	0.00723897990988762	1.11e-112	246139	0.00940067197255842	2335.81139401451	-0.069	0.00946895432177842	3.17e-13	131471	0.00167835841604891	221.023058509926	0.09	0.00973677774136793	2.39e-20	135430	0.00285543019743672	387.812572508947	-0.0244	0.0354	0.49	920890	8785	912105	-0.0823	0.0569	0.148	908397	3798	904599	FALSE	F	F	F	0	0

## Sheet: ST3
Supplementary Table S3. Characteristics of genetic instruments used in the strategy 2.
snps	chr	pos	effect_allele	other_allele	eaf	genes	bx_Iron	bxse_Iron	bxp_Iron	nx_Iron	r2x_Iron	fx_Iron	bx_Ferritin	bxse_Ferritin	bxp_Ferritin	nx_Ferritin	r2x_Ferritin	fx_Ferritin	bx_TfSat	bxse_TfSat	bxp_TfSat	nx_TfSat	r2x_TfSat	fx_TfSat	bx_TIBC	bxse_TIBC	bxp_TIBC	nx_TIBC	r2x_TIBC	fx_TIBC	by_Hepatic steatosis	byse_Hepatic steatosis	byp_Hepatic steatosis	ny_Hepatic steatosis	ny_Hepatic steatosis_case	ny_Hepatic steatosis_ctrl	by_Hepatic fibrosis/cirrhosis	byse_Hepatic fibrosis/cirrhosis	byp_Hepatic fibrosis/cirrhosis	ny_Hepatic fibrosis/cirrhosis	ny_Hepatic fibrosis/cirrhosis_case	ny_Hepatic fibrosis/cirrhosis_ctrl	proxy_status	proxy_snps	proxy_ea	proxy_oa	proxy_eaf	proxy_r2
rs79364962	1	22205049	A	G	0.0363835103060587	-	-0.0141	0.00692363763930249	0.0417	163511	1.39404579873954e-05	2.27942212124936	-0.054	0.00605311734681719	4.62e-19	246139	0.000204468464821916	50.3375469668231	-0.0229	0.00793669257717214	0.00391	131471	3.677136750249e-05	4.83447268435662	0.0364	0.00817575679928877	8.5e-06	135430	9.29055340022105e-05	12.5831797058814	-0.0165	0.0301	0.583	920890	8785	912105	0.0482	0.0467	0.301	908397	3798	904599	FALSE	F	F	F	0	0
rs75965181	1	22257509	A	T	0.0181136789506558	LOC107985377	-0.0421	0.0128160195218823	0.00102	163511	6.30466569574527e-05	10.3093458022444	-0.1191	0.0112573699448231	3.7e-26	246139	0.000504569964103477	124.256033116707	-0.0691	0.0146690736427535	2.47e-06	131471	0.000169845469223833	22.3332071874422	0.0479	0.015124540493295	0.00154	135430	8.16147957807443e-05	11.0538307191314	-0.0389	0.062	0.53	920890	8785	912105	0.112	0.0996	0.26	908397	3798	904599	FALSE	F	F	F	0	0
rs469882	1	91064875	C	A	0.126014990630856	-	4e-04	0.00522692762360923	0.939	163511	3.52432680854916e-08	0.00576259172448321	0.0224	0.00423402543727461	1.22e-07	246139	0.000110522888716102	27.2067792317485	0.0156	0.0055197281618141	0.00471	131471	5.36050107580327e-05	7.04777495540011	-0.0367	0.00567893341835432	1.03e-10	135430	0.000296680033447924	40.1907073501864	-0.017	0.0189	0.369	920890	8785	912105	-0.00566	0.0285	0.842	908397	3798	904599	FALSE	F	F	F	0	0
rs10801913	1	115671658	G	A	0.661617738913179	VANGL1	-0.0101	0.00434156908031833	0.02	163511	4.5675937713722e-05	7.46876804261689	-0.0237	0.00375050236262905	2.63e-10	246139	0.000251501984652686	61.9195168778418	-0.0222	0.00492407650709835	6.53e-06	131471	0.000220673749071961	29.0181606630464	0.0139	0.00505054203897449	0.00592	135430	8.65115961735931e-05	11.7171061121497	0.0295	0.0166	0.0748	920890	8785	912105	0.0319	0.0252	0.204	908397	3798	904599	FALSE	F	F	F	0	0
rs181013092	1	219859882	T	G	0.0014053716427233	LOC105372926	0.022	0.0275766338755667	0.425	163511	1.35848788292452e-06	0.222125297003629	0.1381	0.0244767531569957	1.68e-08	246139	5.35300642414505e-05	13.176434757597	0.0429	0.029947587097963	0.152	131471	5.16565017482048e-06	0.67912637096273	-0.0267	0.0305416103378362	0.382	135430	2.00093476623566e-06	0.27098313574134	0.126	0.109	0.245	920890	8785	912105	-0.0356	0.212	0.866	908397	3798	904599	FALSE	F	F	F	0	0
rs185533155	1	219859886	T	A	0.0014053716427233	LOC105372926	0.022	0.0284280708963434	0.439	163511	1.35848788292452e-06	0.222125297003629	0.1421	0.0250837214732069	1.47e-08	246139	5.66759180000906e-05	13.950831104948	0.0439	0.0310196128036079	0.157	131471	5.40927981994e-06	0.711156455491955	-0.0286	0.0317698005326025	0.368	135430	2.29584452214243e-06	0.31092234577407	0.126	0.109	0.245	920890	8785	912105	-0.0356	0.212	0.866	908397	3798	904599	FALSE	F	F	F	0	0
rs190974828	1	219902446	T	C	0.00156152404747033	-	0.0189	0.0242101522125845	0.435	163511	1.11384199873517e-06	0.182123394227875	0.1414	0.0217611926006289	8.15e-11	246139	6.23445938496434e-05	15.3462680532186	0.0592	0.0269594873427121	0.0281	131471	1.09280681460408e-05	1.43671789164287	-0.0567	0.027963948439763	0.0426	135430	1.00245779886166e-05	1.35762215743156	-0.134	0.0951	0.159	920890	8785	912105	-0.00238	0.145	0.987	908397	3798	904599	FALSE	F	F	F	0	0
rs186007408	1	220317149	A	G	0.000780762023735165	-	0.0239	0.0305483948846543	0.434	163511	8.91261744104344e-07	0.145729446399838	0.1852	0.0280432804528308	4e-11	246139	5.35169591069916e-05	13.1732087537918	0.0496	0.0341173359814885	0.146	131471	3.8385996260145e-06	0.504658791415548	-0.1083	0.0350459089382515	0.002	135430	1.830064417256e-05	2.47846499650745	0.0517	0.171	0.763	920890	8785	912105	-0.0793	0.366	0.829	908397	3798	904599	FALSE	F	F	F	0	0
rs6760824	2	28955453	C	A	0.737039350405996	TOGARAM2	-0.0094	0.00457469303158224	0.0399	163511	3.42505178485808e-05	5.60045974154993	-0.0316	0.00392724664060559	8.53e-16	246139	0.000387066513160693	95.308280993833	-0.0106	0.00516388682904723	0.0401	131471	4.35535104738177e-05	5.72618586397834	0.0075	0.0052994782694091	0.157	135430	2.18038889653991e-05	2.95292145997771	-0.0092	0.0171	0.59	920890	8785	912105	-0.0316	0.0263	0.229	908397	3798	904599	FALSE	F	F	F	0	0
rs6547899	2	28969211	C	A	0.861648969394129	TOGARAM2	-0.0131	0.00511936112799656	0.0105	163511	4.09152640721503e-05	6.69028764805907	-0.0261	0.00439687538846512	2.92e-09	246139	0.000162414119448689	39.982617860415	-0.0122	0.00573187739408263	0.0333	131471	3.54864396276374e-05	4.66553229453596	0.0054	0.00583825149826903	0.355	135430	6.9523285376371e-06	0.941546495135685	0.0151	0.0199	0.448	920890	8785	912105	-0.0313	0.0323	0.332	908397	3798	904599	FALSE	F	F	F	0	0
rs17707216	2	187336529	A	G	0.014366021236727	CALCRL-AS1	0.0161	0.00791730537113873	0.042	163511	7.34063987958804e-06	1.2002694968177	0.0387	0.00699803163994457	3.2e-08	246139	4.24134984810008e-05	10.4399740714425	0.0191	0.00913301760538753	0.0365	131471	1.03311555668088e-05	1.35824	-0.0079	0.00938664530416173	0.4	135430	1.76740609885841e-06	0.239356696196682	-0.0168	0.035	0.632	920890	8785	912105	-0.0353	0.0551	0.522	908397	3798	904599	FALSE	F	F	F	0	0
rs111863165	2	188461996	G	A	0.0128044971892567	GULP1	0.0144	0.00865091991154684	0.096	163511	5.24228559523814e-06	0.857165368897459	0.0466	0.00761548776143641	9.41e-10	246139	5.48993909490515e-05	13.513513273675	0.0299	0.00982486562513184	0.00234	131471	2.26015419801256e-05	2.97146928237286	-0.0398	0.0101024159755501	8.16e-05	135430	4.00462484292102e-05	5.42360052712516	-0.0264	0.0351	0.451	920890	8785	912105	-0.0626	0.0538	0.245	908397	3798	904599	FALSE	F	F	F	0	0
rs557831502	2	189124352	T	C	0.000624609618988132	COL5A2	0.1027	0.0476391296621548	0.0311	163511	1.31676477966418e-05	2.15305727428097	0.2459	0.0401631230522477	9.21e-10	246139	7.54891216100493e-05	18.5820686697743	0.1303	0.0535156770268988	0.0149	131471	2.1196109083915e-05	2.78669033214548	-0.0624	0.0544737881159028	0.252	135430	4.86112169900058e-06	0.658335189699727	0.144	0.238	0.544	920890	8785	912105	-0.642	0.513	0.21	908397	3798	904599	FALSE	F	F	F	0	0
rs12622578	2	189517576	T	C	0.7158026233604	-	-0.0061	0.00409161637429507	0.136	163511	1.51392031292123e-05	2.47543344054406	-0.0134	0.00354522898980592	0.000157	246139	7.30555042698563e-05	17.9829764098795	-0.0211	0.00463069373895911	5.2e-06	131471	0.00018113745297384	23.8182741865382	0.028	0.00475784082529322	3.98e-09	135430	0.000318977029113206	43.2122047994517	0.00597	0.0155	0.7	920890	8785	912105	0.0471	0.0234	0.0438	908397	3798	904599	FALSE	F	F	F	0	0
rs7596205	2	189563467	A	G	0.0696439725171768	SLC40A1	0.0072	0.00656826419574405	0.273	163511	6.71780973868222e-06	1.09842973160414	0.0843	0.00573107485717617	5.62e-49	246139	0.000920911414541817	226.87930858608	0.0283	0.00745835667287761	0.000148	131471	0.00010378523614223	13.6459574593001	-0.0469	0.00765341528139039	8.9e-10	135430	0.0002850416952026	38.6136331933611	0.0196	0.0252	0.435	920890	8785	912105	0.0175	0.0386	0.65	908397	3798	904599	FALSE	F	F	F	0	0
rs9646811	2	189643852	C	A	0.639756402248595	-	0.0158	0.00483356019423351	0.00108	163511	0.000115068136948683	18.8168412232049	0.0554	0.0041274797463551	4.48e-41	246139	0.00141468724241876	348.700175476902	0.0287	0.00552577649703289	2.06e-07	131471	0.000379668617702533	49.9336117260752	-0.0199	0.00567891726303679	0.000458	135430	0.00018253538260314	24.7249149669913	0.0405	0.0183	0.0267	920890	8785	912105	0.0428	0.0268	0.11	908397	3798	904599	FALSE	F	F	F	0	0
rs56090484	2	189677135	T	G	0.1807	ANKAR	-0.0125	0.00540327455809219	0.0207	163511	4.6264846875e-05	7.56506884443606	-0.0425	0.00457505285460085	1.55e-20	246139	0.000534821629875	131.709832779981	-0.0246	0.00618508874423476	6.97e-05	131471	0.0001791848623032	23.5614765220657	0.0201	0.00633518861053018	0.00151	135430	0.0001196253490302	16.2025600053577	-0.0101	0.0288	0.726	920890	8785	912105	-0.129	0.0616	0.0359	908397	3798	904599	FALSE	F	F	F	0	0
rs2164830	2	189725251	A	G	0.0866645846346034	ANKAR	-0.0148	0.005905105057975	0.0122	163511	3.46757117760176e-05	5.66998756763953	-0.0591	0.0050738470708502	2.35e-31	246139	0.000552938608694266	136.173946160511	-0.0276	0.00667996598338206	3.6e-05	131471	0.000120592449792272	15.8560809053806	0.0221	0.00684800254677658	0.00125	135430	7.73190485232138e-05	10.4719737864511	-0.0162	0.0289	0.575	920890	8785	912105	-0.0766	0.0617	0.215	908397	3798	904599	FALSE	F	F	F	0	0
rs16831944	2	189740578	G	A	0.1283	ANKAR	-0.0144	0.00590239695249556	0.0147	163511	4.63819156992e-05	7.5842124243618	-0.0593	0.00506126713520364	1.05e-31	246139	0.0007865622238478	193.754466034911	-0.0272	0.0066447601986704	4.25e-05	131471	0.0001654860942848	21.7598922891154	0.0224	0.00683035916940393	0.00104	135430	0.0001122327836672	15.2011674958246	-0.0236	0.0224	0.292	920890	8785	912105	-0.028	0.0346	0.419	908397	3798	904599	FALSE	F	F	F	0	0
rs369747027	2	189815330	C	T	0.00202998126171143	PMS1	0.0274	0.041490282976342	0.509	163511	3.04186996454823e-06	0.497374628982262	0.1737	0.0310340738831428	2.18e-08	246139	0.00012224726622444	30.0932541847408	0.0407	0.0467520624188196	0.384	131471	6.71163511318465e-06	0.882377878893627	-0.0044	0.0480244748151871	0.927	135430	7.84413161511719e-08	0.0106231513970149	-0.0538	0.137	0.694	920890	8785	912105	-0.316	0.231	0.171	908397	3798	904599	FALSE	F	F	F	0	0
rs13007705	2	238160555	T	C	0.465646470955653	ERFE	0.0289	0.00410873894730887	2.01e-12	163511	0.00041563362885119	67.9880971593703	0.0145	0.00355600014093768	4.55e-05	246139	0.000104628740635245	25.7556991201004	0.0331	0.0046505894245372	1.1e-12	131471	0.000545218998941168	71.7184988599504	-0.0152	0.00475795313610056	0.0014	135430	0.000114974669376299	15.5725799765276	-0.00012	0.0155	0.994	920890	8785	912105	0.0169	0.0236	0.473	908397	3798	904599	FALSE	F	F	F	0	0
rs12633819	3	66397883	G	A	0.428794503435353	LRIG1	0.0258	0.00415541062940616	5.34e-10	163511	0.000326070113869338	53.3327884770732	0.0066	0.00360458049410796	0.0671	246139	2.13382821948025e-05	5.25225283863534	0.0285	0.0047279354946654	1.66e-09	131471	0.000397888423157216	52.3308149294909	-0.0044	0.0048774698762072	0.367	135430	9.48368097546778e-06	1.28436812768323	-0.0286	0.0165	0.0817	920890	8785	912105	0.0138	0.0254	0.587	908397	3798	904599	FALSE	F	F	F	0	0
rs145212511	3	127344390	T	G	0.00124921923797626	LINC02016	0.0033	0.0386739318705154	0.932	163511	2.71740062523383e-08	0.00444319470905298	0.0695	0.0357364668552374	0.0518	246139	1.20530067677095e-05	2.96672668476053	0.1402	0.0445514954656946	0.00165	131471	4.90480582053454e-05	6.44861545626479	-0.2606	0.0466375422688898	2.3e-08	135430	0.0001694628921259	22.9539103908668	-0.0419	0.245	0.864	920890	8785	912105	-0.00761	0.519	0.988	908397	3798	904599	FALSE	F	F	F	0	0
rs73200225	3	130842495	A	G	0.00124921923797626	LOC107986023	0.0097	0.0355560047804543	0.785	163511	2.34784412147154e-07	0.0383893734589955	0.0318	0.0296198472798996	0.283	246139	2.52336474587829e-06	0.62109499570546	0.2178	0.0400974784757139	5.58e-08	131471	0.000118369971235186	15.5638240377223	-0.3508	0.0414776208614575	2.73e-17	135430	0.00030707535360668	41.5993751310737	0.0493	0.15	0.743	920890	8785	912105	0.186	0.263	0.48	908397	3798	904599	FALSE	F	F	F	0	0
rs60214194	3	134056514	C	A	0.11367895065584	LINC02000	0.0096	0.0481599154661659	0.842	163511	1.85713545523741e-05	3.03664000602234	0.0268	0.0416572493956526	0.52	246139	0.000144734046155569	35.6295607290803	0.1701	0.0548296536955676	0.00192	131471	0.00583055293328927	771.03250944622	-0.3172	0.0563581012673865	1.82e-08	135430	0.0202753085744895	2802.66947812729	-0.117	0.0708	0.0991	920890	8785	912105	0.00301	0.0823	0.971	908397	3798	904599	FALSE	F	F	F	0	0
rs533139995	3	135548470	A	T	0.000312304809494066	-	-0.0039	0.0425671481316431	0.927	163511	9.497345311585e-09	0.00155290144930039	-0.0209	0.0392084389553933	0.594	246139	2.72750519760253e-07	0.0671340129930662	-0.14	0.0523075078327139	0.00744	131471	1.22385251878413e-05	1.60900635978517	0.3524	0.0554104374520728	2.02e-10	135430	7.75433954964905e-05	10.5023613540588	0.656	0.591	0.267	920890	8785	912105	2.08	1.26	0.0989	908397	3798	904599	FALSE	F	F	F	0	0
rs141699966	3	137502538	G	C	0.00468457214241099	-	-0.0012	0.0217494527020575	0.956	163511	1.34283655476102e-08	0.0021956586518083	-0.0184	0.0190853232811449	0.335	246139	3.15715794430479e-06	0.777095838351649	-0.0673	0.0250552809419203	0.00723	131471	4.22367790216218e-05	5.55306164463117	0.1611	0.0263259034253833	9.39e-10	135430	0.000242020271537425	32.7842557882584	-0.174	0.12	0.147	920890	8785	912105	-0.157	0.162	0.333	908397	3798	904599	FALSE	F	F	F	0	0
rs147139877	3	140047725	T	G	0.00202998126171143	CLSTN2	5e-04	0.0362663311251657	0.989	163511	1.01293021889427e-09	0.000165623207328947	0.0835	0.0349854315186035	0.017	246139	2.82496108747422e-05	6.9534709047237	0.0939	0.0472738208478186	0.047	131471	3.57248738213468e-05	4.69688123190801	-0.3232	0.0494222837277304	6.17e-11	135430	0.000423235631634039	57.3422243934951	-0.0342	0.064	0.593	920890	8785	912105	0.0236	0.0743	0.75	908397	3798	904599	FALSE	F	F	F	0	0
rs6822746	4	55390940	A	G	0.362273579013117	-	-0.0057	0.0042806462295678	0.183	163511	1.50124225138801e-05	2.45470304386126	-0.0214	0.00367004671597766	5.51e-09	246139	0.000211606310078687	52.0952	-0.0063	0.00482875034190349	0.192	131471	1.8339275148535e-05	2.41109038215267	9e-04	0.00517750761250465	0.862	135430	3.74270921398673e-07	0.0506867813137678	-0.0141	0.0158	0.372	920890	8785	912105	-0.0246	0.0239	0.303	908397	3798	904599	FALSE	F	F	F	0	0
rs1694067	5	53987793	C	T	0.699250468457214	ARL15	0.0015	0.00423188199778919	0.723	163511	9.46346628688114e-07	0.154736337344376	0.0211	0.00354056131498311	2.53e-09	246139	0.000187254658914771	46.0989322211344	0.0032	0.00466781823024172	0.493	131471	4.30692865678501e-06	0.566230042291265	-0.0033	0.00476947392375278	0.489	135430	4.58031768285047e-06	0.620306104352092	0.0346	0.0157	0.0279	920890	8785	912105	0.0308	0.0239	0.197	908397	3798	904599	FALSE	F	F	F	0	0
rs1664793	5	53988790	C	T	0.685509056839475	ARL15	2e-04	0.00362490878367625	0.956	163511	1.72469111864423e-08	0.00282002524982071	0.0194	0.00353484254054847	4.06e-08	246139	0.000162276187353235	39.9486566422531	0.0019	0.00468384412447361	0.685	131471	1.55653373457642e-06	0.204636252074256	-0.0027	0.00476544008185505	0.571	135430	3.1432495637291e-06	0.425685339951964	0.0346	0.0157	0.0279	920890	8785	912105	0.0322	0.0239	0.178	908397	3798	904599	FALSE	F	F	F	0	0
rs6860504	5	98931411	G	A	0.338069956277327	LOC100289230/CHD1-DT	-0.0073	0.00456765819952934	0.11	163511	2.38503296829823e-05	3.89983656852263	-0.0226	0.00392495183132264	8.51e-09	246139	0.000228594377723401	56.2783992753665	-0.0057	0.00512441832713839	0.266	131471	1.45411373878795e-05	1.91173659007153	0.0077	0.00527015978945502	0.144	135430	2.6535673614262e-05	3.59376856930208	-0.00729	0.0182	0.688	920890	8785	912105	-0.043	0.0282	0.128	908397	3798	904599	FALSE	F	F	F	0	0
rs849876	6	22299409	A	G	0.901467832604622	PRL	-0.0422	0.00719196941331888	4.42e-09	163511	0.000316361166219505	51.7442678042927	-0.0015	0.00630658331142852	0.812	246139	3.99706107226862e-07	0.0983825014385849	-0.0355	0.00805983339191536	1.06e-05	131471	0.000223879831836735	29.4398486000976	0.0125	0.0082772127162	0.131	135430	2.7757368557421e-05	3.75922925530634	-0.0179	0.0251	0.476	920890	8785	912105	-0.00724	0.0378	0.848	908397	3798	904599	FALSE	F	F	F	0	0
rs150258024	6	22920569	A	G	0.0014053716427233	-	0.1168	0.0295546387716981	7.75e-05	163511	3.82909457354301e-05	6.26115399176218	0.0823	0.0257451423928488	0.00139	246139	1.90112239515161e-05	4.67945459191354	0.191	0.0359963554889484	1.12e-07	131471	0.000102394620778862	13.4630969478827	-0.2242	0.0373701587759105	1.98e-09	135430	0.000141085253858359	19.1095898408637	0.0572	0.111	0.606	920890	8785	912105	0.02	0.127	0.875	908397	3798	904599	FALSE	F	F	F	0	0
rs141582513	6	23010152	T	C	0.000780762023735165	-	0.122	0.0292743609375277	3.08e-05	163511	2.32235776671435e-05	3.79735214887953	0.0794	0.0255423543517438	0.00188	246139	9.83672360263592e-06	2.42120545411083	0.1929	0.0354201519593264	5.15e-08	131471	5.8059583892855e-05	7.63347863140275	-0.225	0.0367038733005383	8.78e-10	135430	7.89904339827426e-05	10.6983615616375	0.0499	0.104	0.63	920890	8785	912105	-0.00271	0.124	0.983	908397	3798	904599	FALSE	F	F	F	0	0
rs182603427	6	24330213	C	T	0.0032792004996877	DCDC2	0.0999	0.01887762706715	1.21e-07	163511	6.5238274350607e-05	10.6677409458039	0.0505	0.0168897715886384	0.00279	246139	1.66707156769017e-05	4.10334835031922	0.1427	0.0218726674919516	6.84e-11	131471	0.000133112682221859	17.502521026545	-0.1638	0.0226043326956482	4.28e-13	135430	0.00017538776070039	23.7565802695478	-0.184	0.104	0.0769	920890	8785	912105	0.116	0.169	0.495	908397	3798	904599	FALSE	F	F	F	0	0
rs184559980	6	24471428	A	G	0.00218613366645846	GPLD1	0.1206	0.0193809832242561	4.89e-10	163511	6.34528098654767e-05	10.3757638596656	0.0518	0.0174118348814194	0.00293	246139	1.17061952223021e-05	2.88136150321203	0.1626	0.0223535928945841	3.49e-13	131471	0.000115344615463243	15.165990565687	-0.1732	0.0230849161579911	6.25e-14	135430	0.000130873590795259	17.7262685546375	-0.166	0.103	0.107	920890	8785	912105	-0.0233	0.16	0.884	908397	3798	904599	FALSE	F	F	F	0	0
rs566280007	6	24896331	A	G	0.0021	RIPOR2	0.1899	0.0500029453051658	0.000146	163511	0.0001511423750718	24.716874372712	0.0965	0.0454663326635871	0.0338	246139	3.9029315955e-05	9.60693369326631	0.3392	0.0600073361889925	1.58e-08	131471	0.0004822230884352	63.4279736468325	-0.3013	0.0629832201909376	1.72e-06	135430	0.0003804824034942	51.5475838890249	0.0917	0.315	0.771	920890	8785	912105	-0.604	0.357	0.0908	908397	3798	904599	FALSE	F	F	F	0	0
rs9467356	6	24948562	A	G	0.455652717051843	RIPOR2/LOC105374981	-0.0153	0.00401953812034449	0.000141	163511	0.000116124239053043	18.9895633519183	-0.0069	0.00347537042322782	0.0471	246139	2.3617732587105e-05	5.81333514358711	-0.0254	0.00455225507504973	2.41e-08	131471	0.000320042351520618	42.0891182124303	0.0241	0.00467262420625235	2.5e-07	135430	0.000288120463430297	39.0308237004509	-0.0103	0.0157	0.511	920890	8785	912105	-0.0431	0.0235	0.0664	908397	3798	904599	FALSE	F	F	F	0	0
rs391867	6	24948748	T	C	0.470487195502811	RIPOR2/LOC105374981	-0.0155	0.00400322528789033	0.000108	163511	0.000119706481795126	19.5754304377467	-0.0069	0.00347221847019677	0.0469	246139	2.37220628439791e-05	5.8390158957305	-0.0255	0.00455201711719473	2.12e-08	131471	0.000323992257179109	42.6087429618881	0.0243	0.00466859081004826	1.94e-07	135430	0.000294216359771922	39.8568597113681	-0.0121	0.0156	0.437	920890	8785	912105	-0.0443	0.0234	0.058	908397	3798	904599	FALSE	F	F	F	0	0
rs435086	6	24948994	C	T	0.460463258785943	RIPOR2/LOC105374981	-0.0155	0.00400322528789033	0.000108	163511	0.00011937390454825	19.521038061314	-0.007	0.00348207641049946	0.0444	246139	2.43468109172289e-05	5.99279690422707	-0.0254	0.00454064458679075	2.22e-08	131471	0.000320563031252233	42.1576153286599	0.0243	0.00467698467427831	2.04e-07	135430	0.000293398946500296	39.7460939887459	-0.0122	0.0156	0.433	920890	8785	912105	-0.0449	0.0234	0.0551	908397	3798	904599	FALSE	F	F	F	0	0
rs369964	6	24949407	A	G	0.47001873828857	RIPOR2/LOC105374981	-0.0157	0.00402278890159923	9.51e-05	163511	0.000122801872082993	20.0816773699937	-0.0069	0.00348635891371242	0.0478	246139	2.37194090221563e-05	5.83836266099846	-0.0258	0.00457194237976258	1.67e-08	131471	0.000331623344287085	43.6126524237287	0.0245	0.00468005335266355	1.65e-07	135430	0.000299045899297402	40.5113027890228	-0.0118	0.0156	0.448	920890	8785	912105	-0.0444	0.0234	0.0575	908397	3798	904599	FALSE	F	F	F	0	0
rs680009	6	24950601	G	A	0.47001873828857	RIPOR2/LOC105374981	-0.015	0.00404543618321703	0.000209	163511	0.000112095505775786	18.3306788406088	-0.0044	0.00348692253132861	0.207	246139	9.64519551919651e-06	2.37406238780438	-0.0252	0.0045834378380526	3.84e-08	131471	0.000316378355501578	41.607109608352	0.0248	0.00470537252457237	1.36e-07	135430	0.00030641431054373	41.5097964439745	-0.0129	0.0156	0.409	920890	8785	912105	-0.0356	0.0234	0.128	908397	3798	904599	FALSE	F	F	F	0	0
rs72826361	6	25075489	C	G	0.0201436602123673	-	0.0778	0.00660044253088494	4.55e-32	163511	0.000238940618537134	39.0782789845402	0.0354	0.00574128927839361	7.01e-10	246139	4.94694763988467e-05	12.1768708958103	0.1265	0.00751484221702439	1.39e-63	131471	0.000631701401818957	83.1016470226541	-0.1284	0.00772000866783468	4.08e-62	135430	0.000650819919897036	88.1966402421534	-0.00128	0.0259	0.961	920890	8785	912105	0.0251	0.039	0.521	908397	3798	904599	FALSE	F	F	F	0	0
rs571790607	6	25079056	G	A	0.0017	-	0.2615	0.0554442897695168	2.4e-06	163511	0.000232104400595	37.9599691127654	0.0813	0.0484879300729257	0.0936	246139	2.24347419918e-05	5.52214397751105	0.433	0.0667209775078921	8.6e-11	131471	0.00063637891358	83.7173753618296	-0.3632	0.0702720513096908	2.36e-07	135430	0.0004477459516928	60.6645010306004	0.0767	0.31	0.805	920890	8785	912105	-0.615	0.355	0.0833	908397	3798	904599	FALSE	F	F	F	0	0
rs76948288	6	25092484	A	G	0.00265459088069956	CMAHP	0.1458	0.0246453105102957	3.3e-09	163511	0.000112561075660863	18.4068208117821	0.057	0.0208777541540734	0.00633	246139	1.72037410936559e-05	4.23455007167227	0.1448	0.0285872969379673	4.08e-07	131471	0.000111022323071815	14.5976144529963	-0.0234	0.0295223913811308	0.428	135430	2.89937841589481e-06	0.392658158572392	-0.0573	0.113	0.612	920890	8785	912105	-0.104	0.179	0.562	908397	3798	904599	FALSE	F	F	F	0	0
rs561633261	6	25095473	A	G	0.0017	CMAHP	0.2614	0.0554230873642513	2.4e-06	163511	0.0002319269168312	37.9309354490639	0.0799	0.0484897946682294	0.0994	246139	2.16687344222e-05	5.33359285668417	0.4329	0.0667091660943946	8.62e-11	131471	0.0006360850080702	83.6786866840759	-0.3631	0.0702634491872362	2.37e-07	135430	0.0004474994294942	60.6310851135384	0.0705	0.275	0.798	920890	8785	912105	-0.655	0.343	0.0565	908397	3798	904599	FALSE	F	F	F	0	0
rs75599179	6	25123104	C	T	0.00265459088069956	CMAHP/LOC124901282	0.1464	0.024385403581149	1.93e-09	163511	0.000113489410498825	18.5586462310729	0.0544	0.0207036287298887	0.0086	246139	1.56700717891418e-05	3.85704490013446	0.1469	0.0281966244056466	1.89e-07	131471	0.000114265935162225	15.0241449778184	-0.027	0.0290098939659206	0.352	135430	3.86011919275936e-06	0.522770239992452	-0.0686	0.111	0.536	920890	8785	912105	-0.14	0.177	0.43	908397	3798	904599	FALSE	F	F	F	0	0
rs1900554	6	25157389	C	T	0.198782011242973	-	-0.0179	0.00538743500607101	0.000892	163511	0.000102061942412534	16.6897495301865	-0.0157	0.00462211306715765	0.000682	246139	7.85158022073766e-05	19.3271614955063	-0.0336	0.00606212848268506	2.98e-08	131471	0.000359613777678769	47.2950716970487	0.0298	0.00622163589109622	1.67e-06	135430	0.000282872217908389	38.3196582936283	-0.00424	0.02	0.832	920890	8785	912105	-0.00995	0.0306	0.745	908397	3798	904599	FALSE	F	F	F	0	0
rs74688549	6	25223216	A	C	0.0816677076826983	-	-0.0409	0.00655982426253784	4.52e-10	163511	0.000250915120587012	41.0371773003526	-0.0129	0.00559364067436235	0.0211	246139	2.49608653803389e-05	6.14394588032649	-0.0556	0.00735603633436233	4.08e-14	131471	0.000463692210817645	60.9894315883547	0.0397	0.00752654668003632	1.33e-07	135430	0.000236407489437524	32.023764137227	0.00808	0.0229	0.725	920890	8785	912105	-0.0225	0.0348	0.518	908397	3798	904599	FALSE	F	F	F	0	0
rs2690105	6	25258530	A	G	0.557151780137414	LOC101928663	-0.0429	0.00399621514741681	6.96e-27	163511	0.000908182242032521	148.630954205721	-0.0146	0.00344133126764162	2.21e-05	246139	0.000105187499911244	25.8932593128655	-0.0607	0.00452597579700531	5.18e-41	131471	0.0018181755092324	239.469112899566	0.0527	0.00464343003980744	7.47e-30	135430	0.00137050193107759	185.859055716743	-0.0187	0.0154	0.224	920890	8785	912105	-0.0389	0.0234	0.096	908397	3798	904599	FALSE	F	F	F	0	0
rs142995945	6	25285927	G	A	0.000468457214241099	CARMIL1	0.2777	0.024896729199368	6.84e-29	163511	7.22184545744754e-05	11.8092201326456	0.1027	0.0233275410066	1.07e-05	246139	9.8772789312075e-06	2.43118781781083	0.4156	0.0299351001874319	7.99e-44	131471	0.000161751199090512	21.2687086323549	-0.4096	0.0311992270899001	2.26e-39	135430	0.000157114521475296	21.2810489761827	0.955	0.728	0.189	920890	8785	912105	0.36	0.907	0.692	908397	3798	904599	FALSE	F	F	F	0	0
rs2690113	6	25322365	T	C	0.15209244222361	CARMIL1	-0.0295	0.00489695591359369	1.7e-09	163511	0.000224455456526819	36.7087267152571	-0.0115	0.00421217846968147	0.00633	246139	3.41100076135269e-05	8.39602133232225	-0.0465	0.0055457309623255	5.08e-17	131471	0.000557688952456322	73.3597207963236	0.0397	0.00568000319788273	2.76e-12	135430	0.000406506176934621	55.0747067383839	-0.0108	0.0181	0.552	920890	8785	912105	-0.0183	0.0273	0.501	908397	3798	904599	FALSE	F	F	F	0	0
rs2690111	6	25327199	T	C	0.256558400999375	CARMIL1	-0.0321	0.00576531030790333	2.58e-08	163511	0.000393072950698657	64.2962382078579	-0.0029	0.00491288610638564	0.555	246139	3.20818268007464e-06	0.789654993683005	-0.0518	0.00644734162736539	9.41e-16	131471	0.0010235819375129	134.707177576704	0.0457	0.00660051792180766	4.4e-12	135430	0.000796701242034373	107.981684948747	-0.00504	0.0205	0.805	920890	8785	912105	0.0131	0.0314	0.677	908397	3798	904599	FALSE	F	F	F	0	0
rs11754685	6	25336196	G	C	0.45580886945659	CARMIL1/LOC124901281	-0.0266	0.00409368969714801	8.15e-11	163511	0.000351016474390811	57.4145061486943	-0.0172	0.00350941399904943	9.53e-07	246139	0.000146764534150853	36.1294846692751	-0.0412	0.00463888709448322	6.6e-19	131471	0.00084209028815922	110.80207344396	0.0444	0.0047599192018216	1.08e-20	135430	0.000977980435517933	132.575590755308	0.0246	0.0154	0.11	920890	8785	912105	-0.0372	0.0233	0.111	908397	3798	904599	FALSE	F	F	F	0	0
rs567889632	6	25345522	G	A	0.0021	CARMIL1/LOC124901281	0.1948	0.0467263429772829	3.06e-05	163511	0.0001590428751072	26.0090780244511	0.0997	0.041427039410295	0.0161	246139	4.16607064062e-05	10.2546685094369	0.3029	0.0546435661002102	2.97e-08	131471	0.0003845341010238	50.5737610632438	-0.2586	0.0570641820205843	5.85e-06	135430	0.0002802808036728	37.968510524444	-0.242	0.311	0.436	920890	8785	912105	-0.724	0.357	0.0423	908397	3798	904599	FALSE	F	F	F	0	0
rs7749494	6	25355076	A	G	0.0245159275452842	CARMIL1/LOC124901281	0.1305	0.00675391841937515	3.5e-83	163511	0.000814553343882805	133.295378901542	0.0492	0.00589701016178546	7.23e-17	246139	0.00011577871178265	28.5007245592204	0.2094	0.00759788346336106	3.33e-167	131471	0.00209725801217111	276.30389415794	-0.2135	0.00779173178017894	2.68e-165	135430	0.00218018961314144	295.90384541879	0.0527	0.0281	0.0603	920890	8785	912105	0.173	0.0476	0.000277	908397	3798	904599	FALSE	F	F	F	0	0
rs115425228	6	25382789	A	G	0.0304497189256715	CARMIL1/LOC124901281	0.1307	0.00676118217157259	2.95e-83	163511	0.00100863676804658	165.087702833558	0.0508	0.0059037331766327	7.65e-18	246139	0.000152374061924914	37.5106101240423	0.21	0.0076141432926948	1.92e-167	131471	0.00260388745849428	343.224197464013	-0.2144	0.00780359398682544	3.54e-166	135430	0.00271414585496807	368.571702204412	0.0456	0.0281	0.105	920890	8785	912105	0.174	0.0477	0.000273	908397	3798	904599	FALSE	F	F	F	0	0
rs72831261	6	25431151	C	T	0.166458463460337	CARMIL1/LOC124901281	-0.0296	0.00468633077470849	2.68e-10	163511	0.000243134476055526	39.7643431280951	-0.0091	0.00407110687321789	0.0254	246139	2.29797821883652e-05	5.65630462914602	-0.0361	0.00535797366290243	1.61e-11	131471	0.000361640888125823	47.5617662003834	0.0293	0.00552025253553732	1.11e-07	135430	0.000238231049521672	32.2708424912966	-0.0365	0.0191	0.0564	920890	8785	912105	-0.0322	0.0284	0.257	908397	3798	904599	FALSE	F	F	F	0	0
rs9467520	6	25456728	T	G	0.581355402873204	CARMIL1	0.0469	0.00401064861865791	1.37e-31	163511	0.00107068787564992	175.254746992398	0.0196	0.00345838995749207	1.45e-08	246139	0.00018699471920462	46.0349274892069	0.0683	0.00453887465727156	3.57e-51	131471	0.0022706939704041	299.205269195732	-0.0592	0.0046605647380124	5.74e-37	135430	0.00170592766741274	231.425166737245	0.0319	0.0153	0.0367	920890	8785	912105	0.0227	0.0232	0.329	908397	3798	904599	FALSE	F	F	F	0	0
rs181368683	6	25491277	C	T	0.000780762023735165	CARMIL1	0.37	0.0555292009885364	2.68e-11	163511	0.000213605736538024	34.9339224618334	0.2877	0.0531219063959656	6.1e-08	246139	0.000129148446783436	31.7923171743173	0.6963	0.0593351881122175	8.43e-32	131471	0.000756488367062805	99.5300624638068	-0.7387	0.0601076777322701	1.03e-34	135430	0.000851423556499763	115.404847815614	0.328	0.438	0.453	920890	8785	912105	0.917	0.517	0.0759	908397	3798	904599	FALSE	F	F	F	0	0
rs75411248	6	25567041	G	A	0.000936914428482199	CARMIL1	0.2541	0.0225571753901016	1.96e-29	163511	0.000120873797171974	19.766342934719	0.1028	0.0213366275718239	1.45e-06	246139	1.97837704651333e-05	4.86961425030709	0.4065	0.0262070997410713	2.92e-54	131471	0.000309345594288158	40.681940714597	-0.4007	0.0272191890901071	4.71e-49	135430	0.000300580996677592	40.7193226726459	0.16	0.16	0.317	920890	8785	912105	-0.0639	0.185	0.729	908397	3798	904599	FALSE	F	F	F	0	0
rs742131	6	25606450	T	C	0.4242	CARMIL1	-0.0279	0.00401910195443004	3.87e-12	163511	0.0003802600727352	62.1995962558562	-0.0164	0.00346952168052865	2.28e-06	246139	0.0001313893053312	32.3440191045073	-0.0381	0.00456214897812676	6.75e-17	131471	0.0007091241430392	93.2939989883039	0.033	0.00467933272965153	1.76e-12	135430	0.00053198599608	72.0841472339901	0.000952	0.0153	0.95	920890	8785	912105	-0.0279	0.0233	0.231	908397	3798	904599	FALSE	F	F	F	0	0
rs11962024	6	25609975	T	A	0.29419113054341	CARMIL1	-0.0433	0.0044023780545066	7.91e-23	163511	0.000778614478302716	127.409677752573	-0.0172	0.00380229138755834	6.08e-06	246139	0.000122858038210815	30.2436246234851	-0.061	0.00498330478475571	1.88e-34	131471	0.00154527704226083	203.470445677473	0.0529	0.00511305062426836	4.36e-25	135430	0.00116213886800138	157.569259977112	-0.0364	0.0169	0.0317	920890	8785	912105	-0.0413	0.026	0.113	908397	3798	904599	FALSE	F	F	F	0	0
rs72840508	6	25624172	T	A	0.0196752029981262	-	0.0451	0.0112912377694763	6.49e-05	163511	7.846433338041e-05	12.8306314336398	0.0105	0.00973957630877144	0.281	246139	4.25302370941647e-06	1.04683094896149	0.0964	0.012814728610728	5.37e-14	131471	0.00035848688626448	47.1468139648405	-0.1212	0.0131660040093811	3.4e-20	135430	0.000566662463474383	76.785475550143	0.0608	0.0489	0.214	920890	8785	912105	-0.0166	0.0801	0.836	908397	3798	904599	FALSE	F	F	F	0	0
rs72838855	6	25654120	T	C	0.0193628981886321	SCGN	0.0498	0.011476760416808	1.43e-05	163511	9.41818817954581e-05	15.4010358090276	0.0181	0.0100214968180981	0.0709	246139	1.24413018721513e-05	3.06230281793948	0.1015	0.013090637236879	8.93e-15	131471	0.000391237758958427	51.4557683720088	-0.1205	0.0134562986939983	3.4e-19	135430	0.00055142032755137	74.7189536695337	0.0623	0.0512	0.223	920890	8785	912105	-0.0477	0.0823	0.563	908397	3798	904599	FALSE	F	F	F	0	0
rs12525376	6	25666456	G	T	0.30683947532792	SCGN	-0.0456	0.00441690184402495	5.49e-25	163511	0.000884514046771986	144.754044259115	-0.0198	0.00382614086416545	2.28e-07	246139	0.000166765200300328	41.0539324735938	-0.0649	0.00501825664650424	2.94e-38	131471	0.00179169648841185	235.97534182632	0.058	0.00514943569362763	1.99e-29	135430	0.00143097167077416	194.071342022146	-0.0399	0.0175	0.0225	920890	8785	912105	-0.046	0.0271	0.0901	908397	3798	904599	FALSE	F	F	F	0	0
rs4360128	6	25734330	G	A	0.340568394753279	SLC17A1/H2AC2P	0.0522	0.00439898962455188	1.77e-32	163511	0.00122389765360383	200.363505867809	0.0262	0.00381330946787639	6.39e-12	246139	0.000308323536552537	75.913236153874	0.0852	0.00498252416985247	1.49e-65	131471	0.00326049310176611	430.055962093869	-0.0893	0.00511022139692605	2.23e-68	135430	0.00358184686061832	486.826093153246	0.00862	0.0163	0.596	920890	8785	912105	0.0619	0.0242	0.0104	908397	3798	904599	FALSE	F	F	F	0	0
rs28385589	6	25734654	T	C	0.176139912554653	SLC17A1/H2AC2P	-0.0355	0.00468710862373847	3.62e-14	163511	0.000365761459596808	59.8271729713241	-0.0191	0.00402569592156113	2.09e-06	246139	0.000105878546380093	26.0633873239204	-0.0494	0.00528207984147843	8.57e-21	131471	0.000708263944091781	93.1807490306242	0.042	0.00542305628763186	9.58e-15	135430	0.0005119644631849	69.3698382121861	-0.0256	0.0186	0.168	920890	8785	912105	-0.0328	0.0299	0.273	908397	3798	904599	FALSE	F	F	F	0	0
rs9356987	6	25738959	A	C	0.340568394753279	SLC17A1	0.0522	0.00440518021551394	2.16e-32	163511	0.00122389765360383	200.363505867809	0.0263	0.00381308601081528	5.3e-12	246139	0.000310681642966646	76.4940128404677	0.0852	0.00498629511530313	1.86e-65	131471	0.00326049310176611	430.055962093869	-0.0895	0.00511460003766727	1.46e-68	135430	0.00359790893402185	489.017049929542	0.00968	0.0163	0.552	920890	8785	912105	0.0621	0.0242	0.0103	908397	3798	904599	FALSE	F	F	F	0	0
rs7754944	6	25745027	T	A	0.192848219862586	SLC17A1	-0.062	0.00839984451409876	1.57e-13	163511	0.00119669704307232	195.905175960506	-0.0273	0.0072608845793948	0.00017	246139	0.000232020379612738	57.1220536573144	-0.0956	0.00946982691014112	5.8e-24	131471	0.00284522504879641	375.126210430592	0.0643	0.00971942296202641	3.7e-11	135430	0.00128713110239648	174.538244538453	0.024	0.0308	0.435	920890	8785	912105	0.0372	0.0466	0.425	908397	3798	904599	FALSE	F	F	F	0	0
rs9348696	6	25781710	G	A	0.366177389131793	SLC17A1	0.0552	0.00439906127161284	4.07e-36	163511	0.00141438422207232	231.592109993154	0.0241	0.00418342303887102	8.37e-09	246139	0.000269602138475972	66.3769569275936	0.089	0.00497568974776005	1.49e-71	131471	0.00367679368273304	485.168252240129	-0.0917	0.0051044435592444	3.68e-72	135430	0.00390326393520982	530.682622559274	0.0175	0.0162	0.28	920890	8785	912105	0.0765	0.0241	0.00148	908397	3798	904599	FALSE	F	F	F	0	0
rs1937130	6	25787326	A	T	0.4871	SLC17A1	-0.0462	0.00401219608584274	1.11e-30	163511	0.0010665096156792	174.570101441888	-0.0213	0.00346180712479243	7.61e-10	246139	0.0002266940028942	55.8104336809841	-0.0677	0.00455100303901175	4.73e-50	131471	0.0022901195894222	301.770823576335	0.0625	0.00467197486869011	8.17e-41	135430	0.001951824921875	264.848683781217	-0.0185	0.0156	0.237	920890	8785	912105	-0.0507	0.0239	0.0343	908397	3798	904599	FALSE	F	F	F	0	0
rs78822831	6	25787731	A	G	0.0332604622111181	SLC17A1	-0.0617	0.0152614205054859	5.28e-05	163511	0.000244815034300373	40.0392636571253	-0.0348	0.0129062462087766	0.00701	246139	7.78800540964209e-05	19.1706558868483	-0.0917	0.0173281121327093	1.21e-07	131471	0.000540762326670344	71.1319478026178	0.1091	0.0178102823399447	9.03e-10	135430	0.000765450758603696	103.742875398855	-0.0626	0.0666	0.347	920890	8785	912105	-0.168	0.107	0.117	908397	3798	904599	FALSE	F	F	F	0	0
rs559747474	6	25919455	T	C	0.0014053716427233	SLC17A2	0.0972	0.0346590043702716	0.00504	163511	2.651813256159e-05	4.33606832144757	0.0901	0.0299652579489936	0.00264	246139	2.27855748315291e-05	5.60850082522331	0.1866	0.0395205267437544	2.34e-06	131471	9.77313023734777e-05	12.8498924284611	-0.2311	0.0405658676737354	1.22e-08	135430	0.00014990299100373	20.3041059118589	0.0263	0.158	0.868	920890	8785	912105	-0.0748	0.179	0.676	908397	3798	904599	FALSE	F	F	F	0	0
rs17586553	6	25928547	A	G	0.0527795128044972	SLC17A2	-0.0689	0.00693455979041911	2.91e-23	163511	0.000474662474805917	77.6484433953475	-0.0289	0.00588857604595028	9.21e-07	246139	8.35107032515203e-05	20.5567906782656	-0.1027	0.0077161137275375	2.03e-40	131471	0.00105459896947801	138.793443340622	0.0925	0.00790347652714143	1.22e-31	135430	0.00085551951568566	115.960503444023	-0.0364	0.0261	0.163	920890	8785	912105	0.00982	0.0438	0.823	908397	3798	904599	FALSE	F	F	F	0	0
rs9467658	6	26010653	G	T	0.424578388507183	-	0.0948	0.00400253656569	5.15e-124	163511	0.0043912758931898	721.180030502166	0.042	0.00346341318817985	7.62e-34	246139	0.000861931256073948	212.336192777624	0.1424	0.00453080267432016	8.05e-217	131471	0.00990818319000344	1315.65468342472	-0.1307	0.00464914238180446	6.85e-174	135430	0.00834690026222827	1139.91879722049	0.0387	0.0153	0.0112	920890	8785	912105	0.00901	0.0232	0.697	908397	3798	904599	FALSE	F	F	F	0	0
rs2032444	6	26046516	G	T	0.173641474078701	-	0.1127	0.00417520191834452	1.8e-160	163511	0.00364501906347571	598.173776869812	0.0519	0.00362034319415857	1.31e-46	246139	0.000773012804177278	190.414245231444	0.1681	0.00472605583124846	4.26e-277	131471	0.00810937527906708	1074.84780276417	-0.1436	0.00484743942394045	7.36e-193	135430	0.0059178077429277	806.207850066746	0.0315	0.016	0.0495	920890	8785	912105	0.0199	0.0244	0.416	908397	3798	904599	FALSE	F	F	F	0	0
rs9393684	6	26075303	C	G	0.395690193628982	-	0.0976	0.00402291551653356	5.06e-130	163511	0.00455558925640244	748.288739869142	0.0445	0.00347720239092585	1.69e-37	246139	0.000947032638339717	233.320734854131	0.1482	0.00455046207867937	1.16e-232	131471	0.010503676365958	1395.5664060323	-0.1365	0.00467069696161439	9.4e-188	135430	0.00891066727721509	1217.60350775183	0.0363	0.0153	0.0176	920890	8785	912105	0.0106	0.0231	0.646	908397	3798	904599	FALSE	F	F	F	0	0
rs34956419	6	26077646	T	C	0.195346658338538	-	-0.03	0.00586389863852166	3.12e-07	163511	0.000282935414546108	46.2755796973446	-0.0125	0.00506553076034849	0.0136	246139	4.91207316920327e-05	12.0910234564009	-0.0542	0.00662597054373623	2.84e-16	131471	0.00092351376798581	121.525662185518	0.0605	0.0067997835273733	5.72e-19	135430	0.00115068261232488	156.014167611881	-0.000589	0.0227	0.979	920890	8785	912105	0.0095	0.0351	0.787	908397	3798	904599	FALSE	F	F	F	0	0
rs1800730	6	26090957	T	A	0.00405996252342286	HFE/HFE-AS1	0.0402	0.0116912285287308	0.000585	163511	1.30688483423657e-05	2.1369022504633	0.0086	0.0102400869795712	0.401	246139	5.98111447366008e-07	0.147217445372767	0.1042	0.013643747386256	2.22e-14	131471	8.78052836043681e-05	11.5446865146562	-0.1591	0.0140882945318277	1.42e-29	135430	0.000204703642861016	27.7282810255179	-0.0062	0.057	0.913	920890	8785	912105	-0.0376	0.0833	0.652	908397	3798	904599	FALSE	F	F	F	0	0
rs3819406	6	26136593	G	C	0.0949406620861961	-	-0.036	0.00597018859765434	1.64e-09	163511	0.000222722609736809	36.4252639252978	-0.0154	0.00512169780704219	0.00264	246139	4.07568627509118e-05	10.0321808071374	-0.0572	0.00674602241334987	2.27e-17	131471	0.000562278351420743	73.9637608044237	0.0603	0.0069185593720239	2.89e-18	135430	0.000624876121942836	84.6786371008374	0.00407	0.0229	0.859	920890	8785	912105	0.0486	0.035	0.164	908397	3798	904599	FALSE	F	F	F	0	0
rs9379828	6	26167723	G	C	0.255621486570893	H2BC5	-0.0369	0.00414384954027889	5.35e-19	163511	0.00051817196555157	84.7697052001344	-0.0193	0.00356798238813094	6.33e-08	246139	0.00014175415533692	34.8958891694575	-0.0584	0.00468591672347808	1.19e-35	131471	0.00129791686226714	170.857590913692	0.0524	0.00480862238092483	1.19e-27	135430	0.00104492171483235	141.659681273395	-0.0434	0.0162	0.00728	920890	8785	912105	-0.00142	0.0251	0.955	908397	3798	904599	FALSE	F	F	F	0	0
rs139462021	6	26196091	A	T	0.0176452217364147	-	0.0926	0.00979803135527934	3.36e-21	163511	0.000297267513993244	48.6203672012088	0.0484	0.00846029916382763	1.06e-08	246139	8.12112511114031e-05	19.9907171859607	0.121	0.0110234108639886	4.95e-28	131471	0.000507570319446269	66.7636495742234	-0.0698	0.0112913243546658	6.34e-10	135430	0.000168902595393416	22.878004843335	0.0471	0.0365	0.197	920890	8785	912105	-0.0131	0.0558	0.815	908397	3798	904599	FALSE	F	F	F	0	0
rs140678066	6	26200492	G	A	0.0145221736414741	H2AC7/H3C4	0.1019	0.0102848177792991	3.85e-23	163511	0.000297205502613237	48.6102217521757	0.0541	0.00889961744728412	1.21e-09	246139	8.37727955020891e-05	20.6213120714569	0.1321	0.0115194528668257	1.92e-30	131471	0.000499475411235308	65.6983475488541	-0.0829	0.011784802134569	2e-12	135430	0.000196705969139272	26.6447371674403	0.0691	0.0381	0.07	920890	8785	912105	-0.0241	0.0589	0.682	908397	3798	904599	FALSE	F	F	F	0	0
rs78588003	6	26205836	G	C	0.0665209244222361	-	0.0758	0.0105293856256595	6.07e-13	163511	0.000713561270747007	116.757003094069	0.025	0.00926845802769979	0.00699	246139	7.76198637953091e-05	19.1066034669447	0.0798	0.0117757414176706	1.23e-11	131471	0.000790858235908928	104.055634672384	-0.0286	0.0120793339434827	0.0179	135430	0.000101583910064018	13.7587034350421	-0.039	0.0447	0.383	920890	8785	912105	-0.048	0.0872	0.582	908397	3798	904599	FALSE	F	F	F	0	0
rs201557229	6	26218847	C	A	0.0129792332268371	-	0.1362	0.0152461033668895	4.13e-19	163511	0.000475290941825349	77.7513010960471	0.0574	0.014186847542845	5.21e-05	246139	8.44168431308631e-05	20.7798626881101	0.1582	0.0185222984330387	1.33e-17	131471	0.000641236567482445	84.3568229699546	-0.08	0.019269167766628	3.3e-05	135430	0.00016397789096551	22.2108399043612	0.33	0.439	0.452	920890	8785	912105	0.722	0.929	0.437	908397	3798	904599	FALSE	F	F	F	0	0
rs114244018	6	26247820	C	G	0.0182698313554029	H4C7	0.0632	0.00935200889665192	1.4e-11	163511	0.000143281733707189	23.4312102611578	0.0443	0.0080153910730781	3.26e-08	246139	7.03986164033762e-05	17.3289241779637	0.0879	0.0104496909300428	4.04e-17	131471	0.000277162468988484	36.4483747569853	-0.0624	0.0106831702829925	5.19e-09	135430	0.000139677306180826	18.9188607569635	0.0285	0.0335	0.395	920890	8785	912105	-0.00747	0.0507	0.883	908397	3798	904599	FALSE	F	F	F	0	0
rs806786	6	26259520	G	A	0.164428482198626	LOC105374986	-0.0453	0.00864583999105066	1.61e-07	163511	0.000563880498947898	92.2515553555344	-0.0256	0.00727203257054633	0.000431	246139	0.000180082123001669	44.3328570642806	-0.0668	0.00976661538834759	7.94e-12	131471	0.00122614998251795	161.398610955655	0.0606	0.0099958331473345	1.34e-09	135430	0.00100910398136354	136.798978381833	-0.0455	0.0327	0.164	920890	8785	912105	-0.0458	0.0501	0.361	908397	3798	904599	FALSE	F	F	F	0	0
rs143923288	6	26285200	A	G	0.000312304809494066	H4C8/LOC124901287	0.3135	0.0235012725861065	1.36e-40	163511	6.13688669460569e-05	10.0349779007064	0.1121	0.0221983807156937	4.42e-07	246139	7.84664925029289e-06	1.93136586126983	0.5027	0.0275524855419927	2.26e-74	131471	0.000157794108868169	20.748307659507	-0.4965	0.0285294522957957	7.82e-68	135430	0.000153925835751859	20.8490772958501	0.195	0.484	0.687	920890	8785	912105	-0.212	0.587	0.718	908397	3798	904599	FALSE	F	F	F	0	0
rs9348715	6	26375414	G	C	0.26031237484982	BTN3A2	-0.0219	0.00465313448613144	2.52e-06	163511	0.000184697659778839	30.2053085025715	-0.0073	0.00399125775692828	0.0674	246139	2.05219621976488e-05	5.05131787239711	-0.0317	0.00522357783833213	1.29e-09	131471	0.000386982822157915	50.8959405009704	0.0339	0.00536613141347869	2.66e-10	135430	0.000442560408653781	59.9616076567523	-0.00548	0.0172	0.75	920890	8785	912105	0.00338	0.0266	0.899	908397	3798	904599	FALSE	F	F	F	0	0
rs113435302	6	26379118	G	A	0.0307620237351655	-	0.1035	0.0115056576443832	2.35e-19	163511	0.000638786928080845	104.514174111793	0.0276	0.00970583555338311	0.00446	246139	4.54248482190823e-05	11.1812437724015	0.1327	0.0128557293450408	5.59e-25	131471	0.00105006737751497	138.196423610638	-0.0732	0.0131438610606495	2.56e-08	135430	0.000319519584542921	43.2857289336042	0.0802	0.0465	0.0847	920890	8785	912105	0.00965	0.0801	0.904	908397	3798	904599	FALSE	F	F	F	0	0
rs3734537	6	26422399	A	C	0.0945	BTN2A3P	-0.0511	0.00649683131259737	3.68e-15	163511	0.000446881173795	73.101761647098	-0.0192	0.0055109245825221	0.000494	246139	6.308886528e-05	15.5294837709329	-0.07	0.00724570802005816	4.42e-22	131471	0.000838584	110.340270270501	0.0575	0.00741423640858106	8.81e-15	135430	0.000565829971875	76.6726050890686	-0.0165	0.0237	0.486	920890	8785	912105	0.0171	0.0377	0.65	908397	3798	904599	FALSE	F	F	F	0	0
rs9357007	6	26461508	C	T	0.144284821986259	BTN2A1	-0.0465	0.0109785213585393	2.28e-05	163511	0.000533931796609007	87.3492926965241	-0.0259	0.00949738195824543	0.00639	246139	0.000165645410328726	40.7782190869148	-0.0718	0.0122404660584897	4.47e-09	131471	0.00127300106608885	167.573498399746	0.0521	0.012553226434243	3.32e-05	135430	0.000670278556149129	90.8353693023475	0.12	0.038	0.00161	920890	8785	912105	0.000285	0.0596	0.996	908397	3798	904599	FALSE	F	F	F	0	0
rs145513964	6	26494747	G	A	0.0018738288569644	LOC107986583	0.252	0.0248533073425511	3.69e-24	163511	0.000237545300583138	38.8500231934855	0.0823	0.0240667369364005	0.000627	246139	2.53364072969697e-05	6.23638529045202	0.3945	0.0281975808244725	1.78e-44	131471	0.000582155998300563	76.5800484751467	-0.3701	0.0287868265114528	7.9e-38	135430	0.000512369809421892	69.4247897166642	-0.112	0.602	0.852	920890	8785	912105	-0.326	0.713	0.648	908397	3798	904599	FALSE	F	F	F	0	0
rs62396080	6	26538048	C	T	0.00702685821361649	HMGN4	-0.0571	0.0110912582797272	2.63e-07	163511	4.5498900766561e-05	7.43981826899277	-0.0222	0.0098215202578208	0.0238	246139	6.87756394250783e-06	1.69283459869525	-0.0796	0.0129760781584323	8.55e-10	131471	8.84208780739396e-05	11.6256323681249	0.059	0.01342570582439	1.11e-05	135430	4.85772260446996e-05	6.57903616010828	-0.0843	0.0455	0.0638	920890	8785	912105	-0.0299	0.0609	0.623	908397	3798	904599	FALSE	F	F	F	0	0
rs143504681	6	26586868	G	A	0.00312304809494066	-	0.1395	0.0182015941924749	1.8e-14	163511	0.000121170985030046	19.8149475879954	0.0316	0.0158291910163502	0.0459	246139	6.21762304243795e-06	1.5303965982257	0.1712	0.0209204608902561	2.76e-16	131471	0.000182497846403774	23.9971888041343	-0.1236	0.0215868298085609	1.03e-08	135430	9.51233561472549e-05	12.8835914067643	-0.0268	0.086	0.755	920890	8785	912105	0.295	0.159	0.064	908397	3798	904599	FALSE	F	F	F	0	0
rs9379900	6	26603583	C	A	0.118823764752951	LOC105374989	-0.0529	0.00634696496977269	7.77e-17	163511	0.000586013234149132	95.8746216996255	-0.0197	0.00541955909918421	0.000278	246139	8.12696767239027e-05	20.0051002278196	-0.0714	0.00711245917992669	1.03e-23	131471	0.00106756051728049	140.501107080903	0.0579	0.0072808627273955	1.83e-15	135430	0.00070202601702177	95.140770729556	-0.0241	0.0236	0.307	920890	8785	912105	0.00935	0.0375	0.803	908397	3798	904599	FALSE	F	F	F	0	0
rs2494726	6	26685073	C	G	0.592651757188498	LOC102724851	0.019	0.00439374989803818	1.53e-05	163511	0.000174302100664496	28.5049306468421	0.0102	0.00375983329032453	0.00667	246139	5.0233768845247e-05	12.3650103033319	0.0328	0.00496578985280313	3.97e-11	131471	0.000519449229858425	68.3269631886642	-0.0336	0.00510049365421307	4.47e-11	135430	0.000545097228715206	73.8616892925845	0.0147	0.0215	0.493	920890	8785	912105	0.0443	0.0458	0.334	908397	3798	904599	FALSE	F	F	F	0	0
rs2498388	6	26685093	A	G	0.589456869009585	LOC102724851	0.0205	0.00440567603908217	3.27e-06	163511	0.000203398872347375	33.2643121422261	0.0109	0.00374187535248116	0.00358	246139	5.75034384856434e-05	14.1545377731329	0.0345	0.00497495993587497	4.07e-12	131471	0.000576074973971358	75.7796555161195	-0.033	0.00509663543144853	9.49e-11	135430	0.00052707048658249	71.4177440419963	0.0149	0.0221	0.5	920890	8785	912105	0.026	0.0471	0.58	908397	3798	904599	FALSE	F	F	F	0	0
rs2130653	6	26685441	C	T	0.221246006389776	LOC102724851	-0.0218	0.00505600376015437	1.62e-05	163511	0.000163764102675336	26.7812904783452	-0.0015	0.00441423809419696	0.734	246139	7.7533294970858e-07	0.190838274205623	-0.0317	0.00570225006978274	2.71e-08	131471	0.000346277479036736	45.5405235491692	0.0184	0.00586004139730996	0.00169	135430	0.000116665210423705	15.801579611872	0.00246	0.0243	0.92	920890	8785	912105	-0.0246	0.0519	0.636	908397	3798	904599	FALSE	F	F	F	0	0
rs10456335	6	26692272	G	A	0.158546325878594	-	-0.0194	0.00500162751352576	0.000105	163511	0.000100419914858271	16.4212088749582	-0.0012	0.0042368289198866	0.777	246139	3.84219038675499e-07	0.0945705578582801	-0.0318	0.00563311532624609	1.65e-08	131471	0.000269817819909869	35.4822527098022	0.0194	0.00577961466054604	0.000789	135430	0.000100419914858271	13.6010340441067	0.00312	0.0241	0.897	920890	8785	912105	-0.000183	0.0514	0.997	908397	3798	904599	FALSE	F	F	F	0	0
rs10456336	6	26695732	T	C	0.0535143769968051	-	-0.029	0.00648242034955781	7.69e-06	163511	8.51942897753371e-05	13.9312199872681	-0.0108	0.0056166885611331	0.0545	246139	1.1815769273954e-05	2.90833236596742	-0.0426	0.00737450912767535	7.62e-09	131471	0.000183837323796303	24.1733530867148	0.0266	0.00756136035184091	0.000435	135430	7.16766607294144e-05	9.70772262640428	-0.00519	0.032	0.871	920890	8785	912105	-0.0225	0.0684	0.742	908397	3798	904599	FALSE	F	F	F	0	0
rs12199620	6	26697756	A	G	0.0535143769968051	LOC105374991	-0.0295	0.00649696903067685	5.61e-06	163511	8.81573491997468e-05	14.415790868211	-0.011	0.0056025332630841	0.0496	246139	1.22574424052506e-05	3.01704708258203	-0.0429	0.00735686080510014	5.5e-09	131471	0.000186435698983862	24.515085396791	0.0263	0.00755582894774273	5e-04	135430	7.00690110519654e-05	9.48997098162717	-0.00753	0.032	0.814	920890	8785	912105	-0.0277	0.0683	0.685	908397	3798	904599	FALSE	F	F	F	0	0
rs3912760	6	26698251	G	A	0.0537140575079872	LOC105374991	-0.0297	0.0064885313611121	4.71e-06	163511	8.96712538843601e-05	14.6633719343254	-0.0118	0.00557517067095626	0.0343	246139	1.41548202460727e-05	3.48407430735315	-0.0431	0.00735902450084651	4.72e-09	131471	0.000188840388087526	24.8313461425213	0.0267	0.00754918833184875	0.000405	135430	7.24707684948491e-05	9.81528255679031	-0.00777	0.0322	0.809	920890	8785	912105	-0.0221	0.0687	0.748	908397	3798	904599	FALSE	F	F	F	0	0
rs1490491	6	26698499	A	G	0.258186900958466	LOC105374991	-0.0205	0.00505001346053548	4.92e-05	163511	0.000160977960323387	26.3255831531969	-0.0016	0.00436574826789539	0.714	246139	9.80615296675478e-07	0.241365943964949	-0.0321	0.00571542563178248	1.95e-08	131471	0.000394701487440382	51.9114993983274	0.0187	0.0058421104808608	0.00137	135430	0.000133949751208769	18.1429771539771	-0.0013	0.0252	0.959	920890	8785	912105	-0.0335	0.0539	0.534	908397	3798	904599	FALSE	F	F	F	0	0
rs2636526	6	26698817	T	G	0.375998402555911	LOC105374991	-0.0372	0.00433930639263993	1.01e-17	163511	0.000649363055851851	106.24569592906	-0.0161	0.00370904014765857	1.42e-05	246139	0.00012163356869823	29.942163670898	-0.0563	0.00489783923816777	1.4e-30	131471	0.00148736818165616	195.834084860859	0.0458	0.00502070692019375	7.36e-20	135430	0.000984311712681435	133.434707970955	-0.0091	0.0208	0.661	920890	8785	912105	-0.0298	0.0443	0.501	908397	3798	904599	FALSE	F	F	F	0	0
rs2260201	6	26700375	C	T	0.466054313099042	LOC105374991	0.0305	0.00407416682208555	7.09e-14	163511	0.0004629811278791	75.7366458761132	0.013	0.00350946299469772	0.000212	246139	8.41105193351979e-05	20.7044523598481	0.0491	0.00461161088013375	1.8e-26	131471	0.00119984900070111	157.932443357516	-0.0413	0.00473552680625824	2.75e-18	135430	0.000848914033874874	115.064409571691	0.0105	0.0202	0.603	920890	8785	912105	0.0518	0.043	0.228	908397	3798	904599	FALSE	F	F	F	0	0
rs12205463	6	26700984	C	G	0.0535143769968051	LOC105374991	-0.0292	0.00647390105002174	6.47e-06	163511	8.63734354744868e-05	14.124054004065	-0.0115	0.00560514091940876	0.0402	246139	1.33970806454082e-05	3.29756141651508	-0.0425	0.00735351170272718	7.49e-09	131471	0.000182975250780859	24.0599756249825	0.0264	0.00754253831132353	0.000465	135430	7.06028682542437e-05	9.56228036635663	-0.0077	0.0322	0.811	920890	8785	912105	-0.0217	0.0687	0.752	908397	3798	904599	FALSE	F	F	F	0	0
rs12205709	6	26701406	C	G	0.0535143769968051	LOC105374991	-0.0293	0.00649131833716605	6.37e-06	163511	8.69660473593688e-05	14.2209681790752	-0.0114	0.00560877248675167	0.0421	246139	1.31651009503006e-05	3.24046111360183	-0.0432	0.00734881306876391	4.14e-09	131471	0.000189052308383264	24.8592176233156	0.0276	0.0075509244344204	0.000257	135430	7.71671845175515e-05	10.4514039702616	-0.00769	0.0322	0.811	920890	8785	912105	-0.0217	0.0687	0.752	908397	3798	904599	FALSE	F	F	F	0	0
rs12200726	6	26703533	T	C	0.157148562300319	LOC105374991	-0.0219	0.00516322970562002	2.22e-05	163511	0.000127051462745071	20.7766973317708	-0.0081	0.00445120766983591	0.0688	246139	1.73804684445781e-05	4.27805071606859	-0.0328	0.00582769773508915	1.82e-08	131471	0.000284996237942614	37.4788517378252	0.02	0.00597736849942104	0.00082	135430	0.000105962313333809	14.3517849185016	-0.00798	0.0255	0.754	920890	8785	912105	-0.00607	0.0544	0.911	908397	3798	904599	FALSE	F	F	F	0	0
rs12202849	6	26704743	A	G	0.175827607745159	LOC105374991	-0.0194	0.00471090420406592	3.82e-05	163511	0.000109078356422301	17.8372386369277	-0.0018	0.00404092553938079	0.656	246139	9.39031445446532e-07	0.231130599926774	-0.0302	0.0053049812804737	1.25e-08	131471	0.000264331555402795	34.7605935790175	0.0194	0.00544085228260123	0.000363	135430	0.000109078356422301	14.7738751635803	0.0028	0.0227	0.902	920890	8785	912105	-0.0134	0.0484	0.783	908397	3798	904599	FALSE	F	F	F	0	0
rs2472928	6	26705320	C	T	0.365865084322299	LOC105374991	-0.0133	0.00413275119248589	0.00129	163511	8.2079728114865e-05	13.4218759282604	-0.0007	0.00375199964489671	0.852	246139	2.27367667908213e-07	0.055963608400239	-0.0261	0.00467028013377847	2.29e-08	131471	0.000316092100113784	41.5694520852692	0.0254	0.00479273391990118	1.16e-07	135430	0.000299364335974822	40.5544538495457	0.00392	0.0202	0.846	920890	8785	912105	-0.0398	0.0432	0.357	908397	3798	904599	FALSE	F	F	F	0	0
rs2451729	6	26705630	T	C	0.697484025559105	LOC105374991	0.0199	0.0043419818181946	4.58e-06	163511	0.000167116267243178	27.3295809582198	0.0104	0.00373487764241035	0.00536	246139	4.56435329032653e-05	11.2350750667295	0.0349	0.00491413650733661	1.23e-12	131471	0.000514000365306086	67.6098655220024	-0.0351	0.00503492066860368	3.14e-12	135430	0.000519908366976257	70.4467761912288	0.0135	0.0208	0.517	920890	8785	912105	0.0208	0.0444	0.639	908397	3798	904599	FALSE	F	F	F	0	0
rs2498399	6	26706315	C	T	0.402755591054313	LOC105374991	0.0298	0.00400147265297527	9.53e-14	163511	0.00042722454375555	69.8849144756285	0.0097	0.003462700148752	0.00509	246139	4.52654805211023e-05	11.142013927637	0.0506	0.00453645839930868	6.84e-29	131471	0.00123175603897343	162.137448469093	-0.0443	0.00465861070143912	1.92e-21	135430	0.000944128524475057	127.982269523893	0.00815	0.0199	0.683	920890	8785	912105	0.0379	0.0425	0.373	908397	3798	904599	FALSE	F	F	F	0	0
rs12195114	6	26707978	G	A	0.177715654952077	LOC105374991	-0.0192	0.00472475317992306	4.83e-05	163511	0.000107740791474854	17.6184873030286	-0.0021	0.00400457274375163	0.6	246139	1.28889130426462e-06	0.317244247851132	-0.0303	0.0053312636003495	1.32e-08	131471	0.000268326126424558	35.2860356801812	0.0195	0.00547331095266466	0.000367	135430	0.000111133995112612	15.0523275154034	0.00194	0.0227	0.932	920890	8785	912105	-0.0155	0.0484	0.75	908397	3798	904599	FALSE	F	F	F	0	0
rs12212462	6	26710031	A	C	0.0525159744408946	LOC105374991	-0.0276	0.00654270524718341	2.46e-05	163511	7.58073795664956e-05	12.3961285435598	-0.0113	0.00564213359330534	0.0452	246139	1.27072100095119e-05	3.12775429514193	-0.0415	0.00739826280546628	2.03e-08	131471	0.00017139159244171	22.5365438408562	0.0281	0.00759556158838422	0.000216	135430	7.85789027771221e-05	10.6426199306969	-0.00628	0.0321	0.845	920890	8785	912105	-0.023	0.0686	0.738	908397	3798	904599	FALSE	F	F	F	0	0
rs137911526	6	26710895	G	A	0.351811367895066	LOC105374991	0.0308	0.00401406754830728	1.68e-14	163511	0.000432655976546514	70.7737667623163	0.0096	0.0034753954043579	0.00574	246139	4.20323566353166e-05	10.3461530383412	0.052	0.00454289689203153	2.45e-30	131471	0.00123324101933481	162.333159481999	-0.0448	0.00467027089679473	8.59e-22	135430	0.000915371322280227	124.080487153361	1.92e-05	0.0157	0.999	920890	8785	912105	-0.0241	0.024	0.314	908397	3798	904599	FALSE	F	F	F	0	0
rs13220570	6	26748081	G	A	0.0652717051842598	-	-0.0332	0.00576486236882622	8.46e-09	163511	0.000134498211977913	21.9946263802179	-0.0083	0.00499079370803391	0.0963	246139	8.40613824861959e-06	2.06907904306496	-0.0433	0.00653824442729138	3.53e-11	131471	0.000228778988836615	30.0842275225134	0.0373	0.00670487578009191	2.65e-08	135430	0.000169768850107736	22.9953597281694	-0.0579	0.0295	0.0497	920890	8785	912105	0.0516	0.0629	0.412	908397	3798	904599	FALSE	F	F	F	0	0
rs6904024	6	26755459	T	C	0.215021861336665	-	-0.0429	0.00623361362935963	5.9e-12	163511	0.000621276260298647	101.647411168651	-0.0144	0.00522694342772351	0.00587	246139	6.99995356119166e-05	17.2306818366372	-0.0648	0.00695784207621596	1.24e-20	131471	0.00141749059614131	186.62060413551	0.0571	0.00711892973417219	1.05e-15	135430	0.00110063264807315	149.220715454449	-0.0497	0.0274	0.0698	920890	8785	912105	-0.0314	0.0585	0.591	908397	3798	904599	FALSE	F	F	F	0	0
rs9368467	6	26756775	T	C	0.210337289194254	-	-0.0327	0.00563441872663689	6.49e-09	163511	0.000355208544263111	58.1004316336587	-0.0104	0.00479824901809866	0.0302	246139	3.5929781581702e-05	8.84396641095685	-0.0516	0.0063572572697343	4.79e-16	131471	0.000884478543344827	116.384449163065	0.048	0.00652307603266404	1.86e-13	135430	0.000765368128367617	103.731667801007	-0.0493	0.0274	0.0719	920890	8785	912105	-0.0315	0.0584	0.59	908397	3798	904599	FALSE	F	F	F	0	0
rs3933230	6	26885856	C	A	0.441493610223642	GUSBP2	0.0322	0.00409884473072638	3.97e-15	163511	0.000511321798244215	83.6484872040109	0.0115	0.00350954824226364	0.00105	246139	6.52196171229866e-05	16.0540079360514	0.0501	0.00465806015799603	5.58e-27	131471	0.00123782148336384	162.936839316498	-0.0426	0.00478451087511049	5.4e-19	135430	0.000894956161588742	121.31069080184	0.013	0.0209	0.535	920890	8785	912105	0.0352	0.0445	0.429	908397	3798	904599	FALSE	F	F	F	0	0
rs13217660	6	26897979	C	T	0.664428482198626	GUSBP2	0.0229	0.0047623126135724	1.52e-06	163511	0.000233848341290344	38.245252024791	0.009	0.00404815619042771	0.0262	246139	3.61200504271807e-05	8.89080198821113	0.0389	0.00539129249611184	5.38e-13	131471	0.000674780512431038	88.7726212236353	-0.0388	0.00552958264938029	2.27e-12	135430	0.00067131566314932	90.9760112503093	0.0144	0.0232	0.535	920890	8785	912105	0.022	0.0495	0.656	908397	3798	904599	FALSE	F	F	F	0	0
rs13201491	6	26897991	A	C	0.665677701436602	GUSBP2	0.0296	0.00523344049814818	1.55e-08	163511	0.00038998039176795	63.790180797284	0.0143	0.00447623222672619	0.0014	246139	9.10188667739089e-05	22.4051501025018	0.0436	0.00583783440770666	8.11e-14	131471	0.000846120714863953	111.332845289093	-0.0355	0.00596568588524538	2.67e-09	135430	0.000560939541551267	76.0095569992617	0.014	0.0232	0.548	920890	8785	912105	0.0221	0.0495	0.655	908397	3798	904599	FALSE	F	F	F	0	0
rs71557359	6	26898157	A	C	0.204403497813866	GUSBP2	-0.0302	0.00544754039497139	2.96e-08	163511	0.000296636829017701	48.5171832592501	-0.0165	0.00466177442084112	0.000401	246139	8.85480644490033e-05	21.7968850112631	-0.0441	0.00605537642700344	3.27e-13	131471	0.000632540537083806	83.2121069006617	0.0348	0.0061922132214522	1.91e-08	135430	0.000393885208339104	53.3641053266925	-0.0157	0.0238	0.508	920890	8785	912105	-0.0158	0.0508	0.755	908397	3798	904599	FALSE	F	F	F	0	0
rs543954785	6	26898558	T	C	0.00655840099937539	GUSBP2	-0.0645	0.0142442016489843	5.95e-06	163511	5.42112889800683e-05	8.8645142065833	-0.0283	0.0124115749130272	0.0226	246139	1.04362187924396e-05	2.56876639312281	-0.093	0.0161667042375813	8.79e-09	131471	0.000112703188122976	14.8186455479364	0.0504	0.016616284600027	0.00242	135430	3.31002578728707e-05	4.48285010670167	0.0281	0.0782	0.719	920890	8785	912105	-0.137	0.167	0.412	908397	3798	904599	FALSE	F	F	F	0	0
rs12207080	6	26915582	A	G	0.573235477826359	GUSBP2	0.0221	0.00433724272635946	3.48e-07	163511	0.00023896588921577	39.082412943343	0.0086	0.00368780083553445	0.0197	246139	3.61866406633736e-05	8.9071934943711	0.0377	0.00490294891058092	1.48e-14	131471	0.000695399006333779	91.4870319548094	-0.0379	0.00502836175763768	4.8e-14	135430	0.000702796816052955	95.2453053017296	-0.00928	0.0165	0.575	920890	8785	912105	-0.0221	0.0252	0.38	908397	3798	904599	FALSE	F	F	F	0	0
rs2666667	6	26915587	T	G	0.590256089943785	GUSBP2	0.0216	0.00433525891705936	6.28e-07	163511	0.000225678653527367	36.9088204925183	0.0088	0.00371995796788415	0.018	246139	3.74583224647618e-05	9.22022449065125	0.0372	0.0049040408528577	3.31e-14	131471	0.000669374030987035	88.0608801461502	-0.0382	0.00502540638229569	2.93e-14	135430	0.000705845589791827	95.6587768600991	-0.00732	0.0165	0.658	920890	8785	912105	-0.0223	0.0252	0.376	908397	3798	904599	FALSE	F	F	F	0	0
rs12207081	6	26915588	T	G	0.572923173016864	GUSBP2	0.0213	0.00434227065182764	9.33e-07	163511	0.000222019744469415	36.3102879993129	0.0085	0.00369428373839042	0.0214	246139	3.53565794659685e-05	8.7028701037335	0.0368	0.00489863663847722	5.81e-14	131471	0.000662716874408211	87.1845034031653	-0.0382	0.00502656666686738	2.97e-14	135430	0.000714100138684013	96.7782629526946	-0.00925	0.0165	0.576	920890	8785	912105	-0.0224	0.0252	0.374	908397	3798	904599	FALSE	F	F	F	0	0
rs193167699	6	26983416	T	C	0.00202998126171143	LINC00240	0.1863	0.0230522435476535	6.39e-16	163511	0.000140625872116057	22.9968296730531	0.0499	0.0211121665251087	0.0181	246139	1.00888254973956e-05	2.48325829461207	0.1961	0.0285679379160598	6.68e-12	131471	0.0001558097771317	20.4873477188095	-0.0877	0.0297310280553287	0.00318	135430	3.11629602531171e-05	4.22046890346383	-0.192	0.455	0.673	920890	8785	912105	0.641	0.553	0.247	908397	3798	904599	FALSE	F	F	F	0	0
rs10946890	6	26995589	A	G	0.503435352904435	LINC00240	0.0216	0.00424181167447086	3.54e-07	163511	0.000233268987644746	38.1504782242383	0.0076	0.00363019584701633	0.0363	246139	2.88786366734408e-05	7.10830627308491	0.0397	0.0047984088822028	1.3e-16	131471	0.000788007799076233	103.680298220361	-0.0404	0.00492044056728383	2.2e-16	135430	0.00081604147563925	110.605123330929	-0.0101	0.0163	0.536	920890	8785	912105	-0.0225	0.0239	0.347	908397	3798	904599	FALSE	F	F	F	0	0
rs113340697	6	27065507	A	G	0.00109306683322923	-	0.1385	0.0263045523798822	1.4e-07	163511	4.18891248067357e-05	6.84953582908577	0.0505	0.0233834501094816	0.0308	246139	5.56909333046842e-06	1.37076755901398	0.1874	0.0312233514829743	1.95e-09	131471	7.66903841154087e-05	10.0831813923228	-0.1549	0.0324267477658132	1.78e-06	135430	5.23967772030948e-05	7.09636256958923	0.0274	0.24	0.909	920890	8785	912105	0.12	0.276	0.664	908397	3798	904599	FALSE	F	F	F	0	0
rs75693072	6	27547835	A	G	0.0132729544034978	-	0.3791	0.0695155432754676	4.94e-08	163511	0.00376445577244771	617.848261351092	0.257	0.062074264720611	3.47e-05	246139	0.00173005885194918	426.569485957368	0.525	0.0818001120100598	1.38e-10	131471	0.00721960167555138	956.056157318362	-0.4262	0.0859562789957673	7.11e-07	135430	0.00475796804564878	647.44260772507	-0.296	0.852	0.729	920890	8785	912105	-1.01	1.85	0.586	908397	3798	904599	FALSE	F	F	F	0	0
rs76833486	6	27563791	T	C	0.0210805746408495	-	-0.0442	0.00925717955407111	1.8e-06	163511	8.06313490728977e-05	13.1850143810575	-0.0309	0.00800791496019337	0.000114	246139	3.94072697161675e-05	9.69996939543852	-0.0656	0.0105711530640209	5.45e-10	131471	0.000177609857674057	23.3543383392591	0.0629	0.0108685079994761	7.15e-09	135430	0.000163290409586978	22.1177051986862	0.00814	0.0338	0.81	920890	8785	912105	-0.0832	0.0486	0.0868	908397	3798	904599	FALSE	F	F	F	0	0
rs73739172	6	27596520	A	T	0.0193628981886321	-	0.1886	0.0231402311685574	3.63e-16	163511	0.0013508031193808	221.167220618352	0.0448	0.0211195317628072	0.0339	246139	7.62192561566572e-05	18.7618090637621	0.1961	0.0289475907538151	1.25e-11	131471	0.00146037323697985	192.274601775088	-0.075	0.0301960412361193	0.013	135430	0.000213614734076649	28.9355972764499	-0.0158	0.31	0.959	920890	8785	912105	0.636	0.364	0.0804	908397	3798	904599	FALSE	F	F	F	0	0
rs71559032	6	27601523	G	A	0.0159275452841974	-	0.133	0.00733699353177277	1.94e-73	163511	0.000554509769034891	90.7176416436412	0.0604	0.00641795743926282	4.91e-21	246139	0.000114361487873952	28.1518130240546	0.2299	0.00825102116151601	7.45e-171	131471	0.00165685255682446	218.186251241388	-0.2444	0.00843883594374601	2.02e-184	135430	0.0018724417795093	254.056751791806	0.0657	0.0363	0.0701	920890	8785	912105	0.225	0.0774	0.00361	908397	3798	904599	FALSE	F	F	F	0	0
rs67652222	6	27618441	T	C	0.0215490318550906	-	-0.036	0.00719497009035556	5.63e-07	163511	5.46514674424675e-05	8.93649518262594	-0.0132	0.00611940430778765	0.031	246139	7.34758617837619e-06	1.80852610748841	-0.0496	0.00795207463949526	4.45e-10	131471	0.000103743328814245	13.6404468012376	0.0407	0.00814256230060276	5.78e-07	135430	6.98530935985903e-05	9.46072562082219	-0.0575	0.0266	0.0306	920890	8785	912105	0.0213	0.0454	0.638	908397	3798	904599	FALSE	F	F	F	0	0
rs186985142	6	27655096	C	T	0.0014053716427233	-	0.1502	0.0236500338641028	2.14e-10	163511	6.3321365657629e-05	10.3542688237556	0.0503	0.0210174723306239	0.0167	246139	7.10143927212498e-06	1.74793937100832	0.2011	0.0280594465169448	7.67e-13	131471	0.000113510111065714	14.924754902285	-0.1486	0.0291572943422576	3.46e-07	135430	6.1979493990132e-05	8.39427918527191	-0.0615	0.238	0.796	920890	8785	912105	0.149	0.273	0.586	908397	3798	904599	FALSE	F	F	F	0	0
rs72845052	6	27656356	G	C	0.033104309806371	-	-0.0507	0.00628185201099028	6.98e-16	163511	0.000164554618666269	26.9105894052807	-0.0196	0.00544909731898143	0.000322	246139	2.45927050122093e-05	6.05332350118938	-0.0552	0.00728462636347737	3.52e-14	131471	0.000195061838505837	25.649588102336	0.0362	0.00750258344052147	1.4e-06	135430	8.3890213338712e-05	11.3620369757409	-0.0239	0.0273	0.382	920890	8785	912105	-0.0164	0.0404	0.685	908397	3798	904599	FALSE	F	F	F	0	0
rs113733368	6	27678301	T	A	0.0014053716427233	-	0.1505	0.0235858529557429	1.76e-10	163511	6.35745664673782e-05	10.395674689026	0.0545	0.0209845152301915	0.0094	246139	8.33687734350526e-06	2.05203108622983	0.2026	0.0279719936259154	4.39e-13	131471	0.000115209764655601	15.1482577767206	-0.1505	0.0290451273012511	2.2e-07	135430	6.35745664673782e-05	8.61032378514588	-0.0617	0.239	0.796	920890	8785	912105	0.118	0.273	0.666	908397	3798	904599	FALSE	F	F	F	0	0
rs112553390	6	27720314	A	G	0.0014053716427233	-	0.1578	0.0242739777561896	7.99e-11	163511	6.98915070550457e-05	11.428689195375	0.051	0.0214833845339625	0.0176	246139	7.30046897414601e-06	1.79692865031124	0.2191	0.0291513458322359	5.65e-14	131471	0.000134739571708871	17.7164638617465	-0.1669	0.0303459891279929	3.8e-08	135430	7.81849352406426e-05	10.5892573301683	-0.0609	0.239	0.799	920890	8785	912105	0.105	0.273	0.701	908397	3798	904599	FALSE	F	F	F	0	0
rs9366699	6	27725862	A	T	0.3063	-	-0.0296	0.00430816642172295	6.39e-12	163511	0.0003723334968192	60.9025537922293	-0.0102	0.00369564186977572	0.00578	246139	4.42129029048e-05	10.8829124474301	-0.0415	0.00489168935395721	2.18e-17	131471	0.000731888427795	96.2911140658652	0.028	0.00501161679709059	2.31e-08	135430	0.00033316912608	45.1354661505748	-0.0105	0.0162	0.519	920890	8785	912105	0.00347	0.0244	0.887	908397	3798	904599	FALSE	F	F	F	0	0
rs147006490	6	27732412	C	T	0.00921299188007495	-	0.0838	0.0125082214412705	2.09e-11	163511	0.000128203246945909	20.9650724952449	0.0142	0.0109573917124972	0.195	246139	3.68118527380412e-06	0.906079235183863	0.1034	0.0142361224867254	3.78e-13	131471	0.00019518752839711	25.6661188771468	-0.083	0.0146512940343151	1.47e-08	135430	0.000125767136239023	17.0345341111507	0.0134	0.053	0.801	920890	8785	912105	0.0617	0.0793	0.437	908397	3798	904599	FALSE	F	F	F	0	0
rs113127082	6	27768187	G	A	0.0014053716427233	-	0.1578	0.0242640550379464	7.85e-11	163511	6.98915070550457e-05	11.428689195375	0.0506	0.0214820422261144	0.0185	246139	7.1864009006707e-06	1.76885187016706	0.2189	0.0291380266604852	5.8e-14	131471	0.000134493696629235	17.6841302061919	-0.1669	0.0303561815544039	3.84e-08	135430	7.81849352406426e-05	10.5892573301683	0.0246	0.225	0.913	920890	8785	912105	0.0463	0.26	0.859	908397	3798	904599	FALSE	F	F	F	0	0
rs113161889	6	27793619	T	C	0.00171767645221736	-	0.1577	0.0242522389363661	7.9e-11	163511	8.52880383098124e-05	13.9465513300032	0.0475	0.0213795139135636	0.0263	246139	7.73770125470065e-06	1.90454931056184	0.2184	0.0291085721574234	6.24e-14	131471	0.000163579925788106	21.5092077380421	-0.1667	0.0303121789698663	3.81e-08	135430	9.5300666601546e-05	12.9076087802352	0.0173	0.224	0.939	920890	8785	912105	0.0457	0.259	0.86	908397	3798	904599	FALSE	F	F	F	0	0
rs76148407	6	27795935	G	C	0.0341973766396002	-	0.1532	0.011562089274345	4.5e-40	163511	0.00155034623375225	253.889178466222	0.0537	0.0102834143189556	1.77e-07	246139	0.000190484542587081	46.8942264840382	0.1716	0.0130634225057551	2.05e-39	131471	0.00194511702449398	256.220969863713	-0.0861	0.0133888561907363	1.27e-10	135430	0.000489685755387013	66.3496529604821	-0.0211	0.0519	0.684	920890	8785	912105	0.103	0.0993	0.301	908397	3798	904599	FALSE	F	F	F	0	0
rs112212991	6	27844830	G	A	0.0123360399750156	-	0.1047	0.0182911711967408	1.04e-08	163511	0.000267121185616637	43.6883880329997	0.0372	0.0159258029973629	0.0195	246139	3.37210314368635e-05	8.30027340855581	0.1154	0.0206324194877407	2.23e-08	131471	0.000324508881814184	42.676707153747	-0.0649	0.0212059880561353	0.00221	135430	0.000102637097946571	13.9013636963356	0.108	0.0788	0.17	920890	8785	912105	-0.141	0.123	0.252	908397	3798	904599	FALSE	F	F	F	0	0
rs13219787	6	27893892	A	G	0.0174890693316677	H2AC17/H2BC17	0.1254	0.00723780197085308	3.01e-67	163511	0.000540417194781057	88.4109	0.0537	0.00632730788607583	2.12e-17	246139	9.91020543141173e-05	24.3950999472339	0.2196	0.00814793267309824	5.46e-160	131471	0.00165729094444017	218.244077107273	-0.2345	0.00833847816257276	5.18e-174	135430	0.00188981712397896	256.418737988182	0.034	0.0298	0.254	920890	8785	912105	0.0522	0.0492	0.289	908397	3798	904599	FALSE	F	F	F	0	0
rs203887	6	28053491	T	C	0.258588382261087	OR2B8P	-0.0342	0.00483859925634148	1.57e-12	163511	0.000448487769410203	73.3646898545992	-0.0077	0.00419609747707633	0.0665	246139	2.27342086867163e-05	5.59585714090632	-0.0487	0.0054288671318779	2.95e-19	131471	0.000909402857146202	119.667109837747	0.0377	0.00557341771966903	1.34e-11	135430	0.000544980662242251	73.8458857058394	-0.00624	0.0185	0.735	920890	8785	912105	-0.00227	0.0294	0.939	908397	3798	904599	FALSE	F	F	F	0	0
rs12174753	6	28074687	G	C	0.225638977635783	-	-0.0367	0.00485571779569323	4.09e-14	163511	0.000470673483496693	76.9955903958063	-0.0081	0.004175617378875	0.0524	246139	2.29275495788209e-05	5.64344766110828	-0.0511	0.00546687870391022	9e-21	131471	0.000912492710497071	120.074070870729	0.0364	0.00559752536718426	7.88e-11	135430	0.000463009999846891	62.7335645269668	-0.0015	0.0184	0.935	920890	8785	912105	0.0378	0.0286	0.187	908397	3798	904599	FALSE	F	F	F	0	0
rs9380051	6	28096313	C	T	0.0531	-	-0.0653	0.00939396040813891	3.62e-12	163511	0.0004288002163902	70.1427718174788	-0.0087	0.00818808654243358	0.288	246139	7.6114454382e-06	1.87347260565675	-0.0879	0.0107681952152685	3.27e-16	131471	0.0007769738161998	102.227398654024	0.0435	0.0110903719170809	8.77e-05	135430	0.000190286135955	25.7749754405947	0.0424	0.0409	0.301	920890	8785	912105	-0.00567	0.0628	0.928	908397	3798	904599	FALSE	F	F	F	0	0
rs13437444	6	28103220	T	C	0.123985009369144	-	-0.0424	0.00503719733870028	3.85e-17	163511	0.000390519231539001	63.8783547557216	-0.0103	0.00435024963698852	0.0179	246139	2.30454483768537e-05	5.67246825170791	-0.056	0.00566102236142505	4.5e-23	131471	0.000681219022620542	89.6202346935851	0.0344	0.00581233770594243	3.25e-09	135430	0.000257055912821507	34.8215192390048	-0.00431	0.0195	0.825	920890	8785	912105	0.0175	0.0309	0.572	908397	3798	904599	FALSE	F	F	F	0	0
rs112499816	6	28114131	C	A	0.00124921923797626	-	0.1572	0.0238889132203512	4.69e-11	163511	6.16638838077854e-05	10.0832217481415	0.0501	0.0211228871597047	0.0177	246139	6.26327157331787e-06	1.54163253090495	0.2173	0.0285119393185699	2.51e-14	131471	0.000117827114939483	15.4924384032994	-0.1612	0.0296363421115081	5.35e-08	135430	6.48419200210984e-05	8.78198098512597	0.083	0.234	0.723	920890	8785	912105	0.0434	0.27	0.872	908397	3798	904599	FALSE	F	F	F	0	0
rs66886492	6	28121953	T	C	0.0196752029981262	ZSCAN16-AS1	-0.0395	0.00727374709922069	5.62e-08	163511	6.01884829262318e-05	9.84195102688657	-0.0139	0.00617998484606525	0.0245	246139	7.45330350019371e-06	1.83454743706601	-0.0534	0.00804006095170739	3.1e-11	131471	0.000110002288334001	14.4634818610848	0.0425	0.00821397317322894	2.29e-07	135430	6.96782229037053e-05	9.43703992757463	-0.0654	0.0267	0.0142	920890	8785	912105	0.0328	0.0454	0.47	908397	3798	904599	FALSE	F	F	F	0	0
rs67297533	6	28173475	T	G	0.0185821361648969	-	-0.0395	0.00726377951324426	5.39e-08	163511	5.69080604071822e-05	9.30550960762082	-0.0146	0.00619308294538608	0.0184	246139	7.7747297909918e-06	1.91366354478232	-0.0535	0.00803571513629811	2.78e-11	131471	0.000104396792757864	13.7263749366032	0.0427	0.00820214328089809	1.93e-07	135430	6.65020973945273e-05	9.00684502003078	-0.0661	0.0267	0.0132	920890	8785	912105	0.0327	0.0454	0.472	908397	3798	904599	FALSE	F	F	F	0	0
rs78007034	6	28288172	C	G	0.0445034353529044	PGBD1	0.0514	0.0103782289727662	7.32e-07	163511	0.000224687493947997	36.7466839682748	0.0113	0.00909353239885733	0.214	246139	1.0859492990893e-05	2.67295205320352	0.0691	0.0118923380762709	6.23e-09	131471	0.000406077341435084	53.4082698893764	-0.0499	0.0122094650174094	4.37e-05	135430	0.000211764790839169	28.6849565575927	0.0814	0.0438	0.063	920890	8785	912105	0.134	0.067	0.0459	908397	3798	904599	FALSE	F	F	F	0	0
rs35814746	6	28331311	C	T	0.0173722044728435	ZSCAN31	0.1217	0.00720511285374986	5.26e-64	163511	0.000505655958695322	82.7211285818909	0.0524	0.00629688277152372	8.68e-17	246139	9.37425033301353e-05	23.0756617124644	0.2149	0.00811046644713345	1.06e-154	131471	0.00157669178158956	207.613434229294	-0.2316	0.00830301219020961	3.2e-171	135430	0.00183126452764395	248.459487495773	0.0313	0.029	0.28	920890	8785	912105	0.0499	0.048	0.298	908397	3798	904599	FALSE	F	F	F	0	0
rs6902687	6	28445714	C	T	0.293722673329169	-	0.0314	0.00434216757730787	4.78e-13	163511	0.000409074142423867	66.9146770177007	0.0123	0.00373576021321676	0.000993	246139	6.27701194848745e-05	15.4510187619424	0.0502	0.00488434998903424	8.88e-25	131471	0.0010455629050609	137.602982139202	-0.0528	0.00500403453238903	5e-26	135430	0.00115667294536792	156.827301542075	-0.0126	0.0166	0.448	920890	8785	912105	0.0515	0.0263	0.0503	908397	3798	904599	FALSE	F	F	F	0	0
rs2394103	6	28545105	A	T	0.2714	LOC107986586	-0.0273	0.00465556970552101	4.52e-09	163511	0.0002947503299832	48.2085411886464	-0.0074	0.00399228537427792	0.0638	246139	2.16567082208e-05	5.33063263529866	-0.0297	0.00534124451326519	2.69e-08	131471	0.0003488525521272	45.8793012869546	0.0163	0.00547708315727007	0.00292	135430	0.0001050761652152	14.2317503205121	0.0143	0.0184	0.434	920890	8785	912105	0.00981	0.027	0.716	908397	3798	904599	FALSE	F	F	F	0	0
rs113264868	6	28636857	T	G	0.00124921923797626	LOC105374996	0.1698	0.0247097089540924	6.34e-12	163511	7.19450904708602e-05	11.764516196982	0.0462	0.0215819456731313	0.0323	246139	5.3261052254583e-06	1.31095854418178	0.2343	0.0294476883964688	1.77e-15	131471	0.000136984165518037	18.0116385657694	-0.175	0.0306400616923289	1.12e-08	135430	7.64190947178935e-05	10.3500761029009	0.0996	0.237	0.674	920890	8785	912105	0.101	0.272	0.71	908397	3798	904599	FALSE	F	F	F	0	0
rs146675269	6	28866279	A	T	0.000624609618988132	-	0.2835	0.0234390939145504	1.12e-33	163511	0.000100339848494129	16.4081146751671	0.1008	0.0219259103848589	4.28e-06	246139	1.26849388713565e-05	3.12227240481368	0.4152	0.0281843030763993	4.04e-49	131471	0.000215219691315663	28.3008084888459	-0.3917	0.0294227830317918	1.95e-40	135430	0.000191546604421581	25.9457433626461	0.25	0.44	0.57	920890	8785	912105	-0.298	0.523	0.569	908397	3798	904599	FALSE	F	F	F	0	0
rs3131094	6	28871576	A	C	0.0435665209244222	-	-0.0352	0.00721833322678457	1.08e-06	163511	0.000103257824883807	16.8853272310888	-0.0147	0.00611384660491617	0.0162	246139	1.80082833315647e-05	4.43258465762174	-0.0458	0.00796405098016519	8.88e-09	131471	0.000174810937329924	22.9862373655274	0.0361	0.00813430072801277	9.08e-06	135430	0.000108605557501636	14.7098310107292	-0.0716	0.0263	0.0065	920890	8785	912105	0.0566	0.0448	0.206	908397	3798	904599	FALSE	F	F	F	0	0
rs1233508	6	28929856	T	G	0.653029356652092	-	-0.0148	0.00401052671696847	0.000224	163511	9.92610495704395e-05	16.2316861284144	-0.0118	0.00346981762095431	0.000672	246139	6.30985598164171e-05	15.5318702561779	-0.0317	0.00455479454200742	3.41e-12	131471	0.000455380004121799	59.8956290336851	0.0422	0.00467242308743919	1.69e-19	135430	0.000807012634756307	109.380378447178	-0.0174	0.0202	0.389	920890	8785	912105	0.00547	0.0431	0.899	908397	3798	904599	FALSE	F	F	F	0	0
rs2097426	6	28930087	T	A	0.533104309806371	-	-0.0062	0.00433865367027274	0.153	163511	1.91357475672021e-05	3.1289268233195	-0.0068	0.00375026261083394	0.0698	246139	2.30186516000891e-05	5.66587226963092	-0.0195	0.00492877114089373	7.61e-05	131471	0.000189291571603241	24.8906852240309	0.0338	0.00505516898270893	2.29e-11	135430	0.000568716010683516	77.0638993682637	0.00233	0.0218	0.915	920890	8785	912105	-0.0792	0.0465	0.0884	908397	3798	904599	FALSE	F	F	F	0	0
rs3135329	6	28937327	A	T	0.3298	-	-0.0063	0.00423655844831536	0.137	163511	1.75455169848e-05	2.86890027300613	-0.0083	0.00364014387908571	0.0226	246139	3.04537834488e-05	7.49603117924754	-0.0174	0.00479885989261786	0.000288	131471	0.0001338392724192	17.5980706186474	0.03	0.00490389040083719	9.5e-10	135430	0.000397858	53.9024948153243	-0.0272	0.0171	0.111	920890	8785	912105	0.0182	0.0277	0.51	908397	3798	904599	FALSE	F	F	F	0	0
rs111400299	6	28976693	G	A	0.00530918176139913	-	0.0888	0.0150837940175977	3.93e-09	163511	8.32859281812079e-05	13.6191331131235	0.0209	0.0133334110445066	0.117	246139	4.61358228441703e-06	1.1355785418246	0.0992	0.0173401172944566	1.06e-08	131471	0.000103936728489104	13.6658781444003	-0.0607	0.0178974531354325	0.000695	135430	3.89155417483842e-05	5.27045909067095	0.0237	0.1	0.813	920890	8785	912105	-0.195	0.116	0.0921	908397	3798	904599	FALSE	F	F	F	0	0
rs9468454	6	28981829	C	A	0.254159150130287	-	-0.021	0.00543618026161726	0.000112	163511	0.000167193927904167	27.3422834214456	-0.0113	0.00470416214362377	0.0163	246139	4.84104141815944e-05	11.9161709821878	-0.0383	0.00616692719243836	5.28e-10	131471	0.000556134015653842	73.1550669251294	0.0306	0.00633051825185251	1.34e-06	135430	0.000354997066513257	48.0936158162901	0.0209	0.021	0.319	920890	8785	912105	0.0155	0.032	0.627	908397	3798	904599	FALSE	F	F	F	0	0
rs999266	6	29073978	G	A	0.267957526545909	OR2W1-AS1	-0.021	0.00543310085476824	0.000111	163511	0.000173009848232737	28.293562339613	-0.0113	0.0046819913776889	0.0158	246139	5.00943934712885e-05	12.3307014248515	-0.0383	0.00617101437264799	5.42e-10	131471	0.000575479401982131	75.7012660184864	0.0303	0.00632760861408888	1.68e-06	135430	0.000360178257514725	48.7957962435692	0.0209	0.0209	0.318	920890	8785	912105	0.0179	0.0319	0.574	908397	3798	904599	FALSE	F	F	F	0	0
rs113530338	6	29137866	G	A	0.00109306683322923	-	0.1757	0.0239865342666947	2.39e-13	163511	6.74132496685784e-05	11.0234161643657	0.0387	0.0210272948741822	0.0657	246139	3.27057166556582e-06	0.805011330894625	0.2298	0.0287578536609739	1.34e-15	131471	0.000115319244528619	15.1626543047724	-0.1613	0.0299816033574192	7.45e-08	135430	5.68159764153298e-05	7.69491124787126	0.0171	0.252	0.946	920890	8785	912105	0.164	0.288	0.57	908397	3798	904599	FALSE	F	F	F	0	0
rs139575265	6	29138045	T	C	0.0023422860712055	-	0.2872	0.0258148425496659	9.44e-29	163511	0.000385496436213938	63.0564448236646	0.0942	0.0241288490014326	9.46e-05	246139	4.14718397718322e-05	10.2081775778243	0.428	0.0309678706574734	1.91e-43	131471	0.000856128657097123	112.650822016876	-0.4147	0.0322873547795382	9.29e-38	135430	0.000803747374140285	108.937457580546	0.494	0.695	0.477	920890	8785	912105	-0.216	0.842	0.797	908397	3798	904599	FALSE	F	F	F	0	0
rs3130717	6	29142728	G	T	0.323235477826359	-	0.0166	0.00398464408684456	3.1e-05	163511	0.000120559871855543	19.7150009252132	0.0139	0.00342455549285481	4.93e-05	246139	8.45310380360339e-05	20.8079750288039	0.033	0.00450920048600118	2.51e-13	131471	0.000476446873460178	62.6678519090446	-0.0395	0.00462969981302031	1.44e-17	135430	0.00068262280469811	92.5093902140645	0.00625	0.0153	0.682	920890	8785	912105	-0.0268	0.0233	0.249	908397	3798	904599	FALSE	F	F	F	0	0
rs113421253	6	29169980	A	G	0.0023422860712055	OR2J2	0.1663	0.0242545858155609	7.06e-12	163511	0.000129251619905638	21.1365350505454	0.0352	0.021095740908557	0.0952	246139	5.79077676701906e-06	1.42533267488711	0.2263	0.0287616226291973	3.6e-15	131471	0.000239342930536369	31.4737087443716	-0.1681	0.0298917938088443	1.87e-08	135430	0.000132064752937343	17.8876276859295	-0.0865	0.251	0.73	920890	8785	912105	0.233	0.287	0.418	908397	3798	904599	FALSE	F	F	F	0	0
rs1884294	6	29295179	A	G	0.0816677076826983	LOC105375005	-0.0244	0.00827723990276041	0.0032	163511	8.93017295405237e-05	14.6029405632902	-0.0027	0.00708152282233742	0.703	246139	1.09347219892236e-06	0.26914426092792	-0.0454	0.00930650633149872	1.07e-06	131471	0.000309166139578987	40.658333384284	0.0539	0.00952605657753906	1.53e-08	135430	0.000435770420717591	59.0412449651001	-0.000832	0.0268	0.975	920890	8785	912105	0.044	0.0375	0.24	908397	3798	904599	FALSE	F	F	F	0	0
rs547760221	6	29521088	T	C	0.000780762023735165	-	0.3299	0.0641507571556947	2.71e-07	163511	0.000169814235693475	27.7708717533657	0.1944	0.0612716749197546	0.00151	246139	5.89660430063814e-05	14.5145807948571	0.4414	0.0764573037931369	7.78e-09	131471	0.000304000376394594	39.9787790480993	-0.3292	0.0800440683369278	3.91e-05	135430	0.000169094357836159	22.9039836274387	-0.191	0.322	0.554	920890	8785	912105	-0.682	0.368	0.0638	908397	3798	904599	FALSE	F	F	F	0	0
rs362538	6	29542853	C	G	0.0270143660212367	-	0.0923	0.0069387441150806	2.25e-40	163511	0.000447852090329143	73.2606573761726	0.0425	0.00605201278984793	2.18e-12	246139	9.49530815545678e-05	23.3736860381133	0.1667	0.00780734044559069	3.76e-101	131471	0.00146083916317282	192.336035956983	-0.1938	0.00800223802598494	1.43e-129	135430	0.00197441639661306	267.920249894891	0.0291	0.0275	0.29	920890	8785	912105	0.0127	0.0446	0.776	908397	3798	904599	FALSE	F	F	F	0	0
rs446145	6	29553010	G	C	0.4397	OR2I1P	0.0043	0.00400519947495498	0.283	163511	9.1105373918e-06	1.48966843007576	0.0031	0.00348704163909517	0.374	246139	4.7351143502e-06	1.16549235955477	0.0191	0.00454306926249018	2.62e-05	131471	0.0001797520360142	23.6360690542867	-0.0254	0.00465005425636562	4.7e-08	135430	0.0003178882803512	43.0646637833163	-0.0166	0.0153	0.277	920890	8785	912105	0.00392	0.0233	0.866	908397	3798	904599	FALSE	F	F	F	0	0
rs8337	6	29555899	G	C	0.891630231105559	UBD/OR2I1P	-0.0258	0.0044633184501322	7.45e-09	163511	0.000128635944547462	21.0358406222388	-0.0139	0.00385916261229343	0.000316	246139	3.73381269845791e-05	9.1906377228017	-0.0571	0.00505675158342324	1.44e-29	131471	0.000630079201913935	82.888108669782	0.0659	0.00518835965891864	5.8e-37	135430	0.000839254651673826	113.754047580461	-0.0115	0.0169	0.497	920890	8785	912105	0.0328	0.0255	0.199	908397	3798	904599	FALSE	F	F	F	0	0
rs41286287	6	29612214	A	T	0.101811367895066	GABBR1	-0.014	0.00851139564676476	0.1	163511	3.58467587988614e-05	5.86147779942391	-0.0317	0.00736356312309432	1.67e-05	246139	0.000183785966578509	45.2448418227216	-0.049	0.00960398912673854	3.36e-07	131471	0.000439122795286052	57.7563969239249	0.0566	0.00985071350166112	9.15e-09	135430	0.000585904299069798	79.3943649141497	0.0323	0.0346	0.35	920890	8785	912105	-0.0265	0.06	0.659	908397	3798	904599	FALSE	F	F	F	0	0
rs72661136	6	29654739	C	T	0.00577763897564022	-	-0.081	0.0139891387272671	7.03e-09	163511	7.53761516849439e-05	12.3256	-0.0422	0.0123528820872784	0.000635	246139	2.0459208347297e-05	5.03587119491662	-0.0894	0.0164635691650348	5.63e-08	131471	9.18203535559637e-05	12.0726385755914	0.0296	0.01707490196174	0.083	135430	1.00657779393813e-05	1.3632018964621	-0.0548	0.0759	0.47	920890	8785	912105	0.0751	0.108	0.485	908397	3798	904599	FALSE	F	F	F	0	0
rs457565	6	33248127	A	G	0.380231105559026	HCG25/LOC105375022	0.0212	0.00429700671058985	8.07e-07	163511	0.000211825936670593	34.6427853195212	0.0064	0.00371816290680566	0.0852	246139	1.93048913448458e-05	4.75173977276632	0.0274	0.00483867180789049	1.49e-08	131471	0.000353841314112705	46.5356299535391	-0.021	0.00497814529676998	2.46e-05	135430	0.000207848073317309	28.1543006903706	-0.0084	0.0157	0.594	920890	8785	912105	-0.0144	0.0237	0.543	908397	3798	904599	FALSE	F	F	F	0	0
rs189711367	6	33306705	A	G	0.00171767645221736	TAPBP	0.1341	0.0216409391305305	5.77e-10	163511	6.16711851523738e-05	10.0844157309492	0.0444	0.019501316244724	0.0228	246139	6.76068465173038e-06	1.66406588834767	0.15	0.0254168496972963	3.6e-09	131471	7.71626717920286e-05	10.1452821349018	-0.0711	0.0261697000823787	0.00659	135430	1.73366004475458e-05	2.34790183004615	0.0213	0.14	0.879	920890	8785	912105	-0.407	0.282	0.15	908397	3798	904599	FALSE	F	F	F	0	0
rs74338506	6	111733099	A	G	0.00874453466583385	FYN	-0.0649	0.0136927543574744	2.14e-06	163511	7.30199763342789e-05	11.9402951905138	-0.0118	0.0117195537158998	0.314	246139	2.41388351518277e-06	0.594147480979352	-0.085	0.0153175573274269	2.87e-08	131471	0.000125253579411057	16.4690256360025	0.0281	0.0156571302358028	0.0727	135430	1.36887859984449e-05	1.85387028743103	0.087	0.0479	0.0693	920890	8785	912105	-0.0256	0.0754	0.734	908397	3798	904599	FALSE	F	F	F	0	0
rs2008598	6	130824166	A	G	0.848844472204872	-	0.0077	0.00426479985653218	0.071	163511	1.52147074068713e-05	2.48777944422646	0.0205	0.003697438730589	2.95e-08	246139	0.000107842482505274	26.5468879987051	0.0067	0.00482552418007972	0.165	131471	1.15194504215627e-05	1.51446807331232	-0.0011	0.00491756137695209	0.823	135430	3.10504232793292e-07	0.0420509802957374	0.00653	0.0176	0.711	920890	8785	912105	-0.0293	0.0282	0.299	908397	3798	904599	FALSE	F	F	F	0	0
rs7776196	6	135097850	G	A	0.0593379138038726	-	0.0876	0.0155060456103012	1.61e-08	163511	0.000856651384889441	140.190305511252	0.024	0.0155195848139726	0.122	246139	6.43010985092469e-05	15.8278972349498	0.1164	0.0155046427228223	6.03e-14	131471	0.00151252258968376	199.151052809267	-0.0714	0.0155422881392369	4.35e-06	135430	0.000569104909993403	77.1166272017692	-0.333	0.167	0.0458	920890	8785	912105	-0.412	0.353	0.243	908397	3798	904599	FALSE	F	F	F	0	0
rs56293029	6	135097901	A	C	0.207682698313554	-	0.0586	0.00481916895506647	5.09e-34	163511	0.00113012032333789	184.993909325277	0.0101	0.00407087497047851	0.0131	246139	3.35716124193928e-05	8.26349338486923	0.0696	0.00558398021779322	1.17e-35	131471	0.00159421882185595	209.925020709774	-0.0351	0.00575400100620037	1.06e-09	135430	0.00040545595742394	54.9323620554601	0.0199	0.0169	0.241	920890	8785	912105	0.0363	0.025	0.147	908397	3798	904599	FALSE	F	F	F	0	0
rs9399141	6	135174436	C	T	0.379606495940037	-	-0.0242	0.00460941828303396	1.52e-07	163511	0.000275842769808142	45.1152201558478	-0.0012	0.00416012308823675	0.773	246139	6.78255564038871e-07	0.166943902996467	-0.0325	0.00523075741916351	5.19e-10	131471	0.000497505166330596	65.4390629842316	0.0151	0.00536063350227287	0.00485	135430	0.000107395174414238	14.545875837444	-0.00532	0.0175	0.762	920890	8785	912105	-0.00584	0.0262	0.824	908397	3798	904599	FALSE	F	F	F	0	0
rs12718598	7	50360747	C	T	0.505933791380387	IKZF1	0.0266	0.00402054444651925	3.69e-11	163511	0.000353730173794408	57.8585332959881	0.0057	0.00346228888401343	0.0997	246139	1.62427120619881e-05	3.99799735712147	0.0255	0.00453444819824825	1.87e-08	131471	0.00032507920955087	42.751736301087	-0.0059	0.00466535512219902	0.206	135430	1.74025486881442e-05	2.35683337864562	-0.0311	0.0153	0.0425	920890	8785	912105	-0.00663	0.0234	0.777	908397	3798	904599	FALSE	F	F	F	0	0
rs13228844	7	100018339	C	A	0.959556527170518	ZKSCAN1	-0.0581	0.0087616300987642	3.33e-11	163511	0.000261999984275036	42.8505822807106	-0.0066	0.00761338610179844	0.386	246139	3.38093539094285e-06	0.832176107854154	-0.0576	0.0100465845361595	9.85e-09	131471	0.00025750992200768	33.8632920701276	2e-04	0.00886463195026168	0.982	135430	3.10462386679784e-09	0.000420453002338046	-0.0139	0.0386	0.719	920890	8785	912105	-0.114	0.0608	0.0605	908397	3798	904599	FALSE	F	F	F	0	0
rs4729597	7	100624226	T	C	0.735165521549032	TFR2/LOC124901709/LOC124901710	0.0573	0.00419847180499543	2.08e-42	163511	0.00127849459166097	209.312977697845	0.0111	0.00361881466484981	0.00216	246139	4.7977278473284e-05	11.8095499816468	0.062	0.00475526217057905	7.42e-39	131471	0.00149683190042451	197.081991729129	-0.0083	0.00486352600204531	0.0879	135430	2.68253771124465e-05	3.63300462830361	-0.00301	0.0156	0.847	920890	8785	912105	0.00134	0.0235	0.955	908397	3798	904599	FALSE	F	F	F	0	0
rs183181389	7	100694079	A	G	0.175515302935665	GIGYF1	-0.0346	0.00451108373920435	1.72e-14	163511	0.000346481284300373	56.6724442559398	-0.0127	0.00389444975467212	0.00111	246139	4.66804490166787e-05	11.490322053011	-0.0372	0.00512043069321418	3.73e-13	131471	0.000400510090937074	52.6757583181604	7e-04	0.0050613065959305	0.89	135430	1.41815487743645e-07	0.019205790597825	-0.02	0.0174	0.251	920890	8785	912105	0.00309	0.0263	0.906	908397	3798	904599	FALSE	F	F	F	0	0
rs7807429	7	100731167	T	C	0.81261711430356	-	0.0405	0.00538395524439952	5.38e-14	163511	0.000499523505959931	81.7174087024954	1e-04	0.00569888297783261	0.986	246139	3.0454107968903e-09	0.000749588279596992	0.0467	0.00610610652365735	2.04e-14	131471	0.000664170595283008	87.3758764791563	-0.0103	0.00629879265173674	0.102	135430	3.23087631442092e-05	4.3756525470157	-0.00247	0.0264	0.925	920890	8785	912105	-0.0882	0.0562	0.116	908397	3798	904599	FALSE	F	F	F	0	0
rs2406257	7	100731944	A	G	0.810118675827608	ZAN	0.0392	0.00538040135149085	3.2e-13	163511	0.00047275161980664	77.335705182858	6e-04	0.00433826279651186	0.89	246139	1.1075501297011e-07	0.0272609096467064	0.0444	0.00609929987520671	3.35e-13	131471	0.000606494451024324	79.7836072968251	-0.0072	0.00621940564378154	0.247	135430	1.59487218676959e-05	2.15993795334799	-4.18e-05	0.0263	0.999	920890	8785	912105	-0.0859	0.0561	0.126	908397	3798	904599	FALSE	F	F	F	0	0
rs2049394	7	150374730	C	T	0.222985633978763	-	0.0057	0.00441810490353291	0.197	163511	1.125863240534e-05	1.8409084520763	0.0235	0.00421443083402039	2.46e-08	246139	0.000191369028804218	47.1120144232289	0.0094	0.00501930000224674	0.0611	131471	3.06190446086748e-05	4.02557843502355	-0.0112	0.00516421280598706	0.0301	135430	4.34682317305587e-05	5.88707158739808	0.042	0.0166	0.0113	920890	8785	912105	0.0359	0.0247	0.146	908397	3798	904599	FALSE	F	F	F	0	0
rs12056524	8	10710542	G	T	0.244066208619613	-	0.0172	0.00753224461363183	0.0224	163511	0.000109163714176142	17.8511984443514	0.0604	0.0065075200122203	1.67e-20	246139	0.00134615567708502	331.785354629384	0.0265	0.00852484118792456	0.00188	131471	0.000259127292726458	34.0760360784306	-0.0202	0.00878609642394139	0.0215	135430	0.000150565041686157	20.3937930577748	-0.0211	0.0281	0.453	920890	8785	912105	-0.00647	0.0417	0.877	908397	3798	904599	FALSE	F	F	F	0	0
rs61615360	8	10838850	T	C	0.0292004996876952	PINX1/PINX1-DT	0.0199	0.00994998784161433	0.0455	163511	2.24520487171119e-05	3.67119445952311	0.0548	0.00870504248227485	3.07e-10	246139	0.000170259337843579	41.9142589327772	0.02	0.0112021086268129	0.0742	131471	2.26782644045473e-05	2.98155635952489	-0.0017	0.0115514821160104	0.883	135430	1.63850460322854e-07	0.022189943776436	-0.0329	0.0398	0.408	920890	8785	912105	0.0423	0.0657	0.52	908397	3798	904599	FALSE	F	F	F	0	0
rs7837764	8	23518189	C	G	0.529356652092442	-	0.0223	0.00409022482277857	4.98e-08	163511	0.000247787858004503	40.5255866227619	0.0219	0.00352386351797875	5.14e-10	246139	0.000238978331712964	58.8354700353083	0.0261	0.00461995194553496	1.61e-08	131471	0.000339430848702462	44.639786368637	-0.0133	0.00476061857323143	0.00521	135430	8.81401077890497e-05	11.9376907070011	0.015	0.0156	0.338	920890	8785	912105	0.0238	0.0237	0.317	908397	3798	904599	FALSE	F	F	F	0	0
rs7461255	8	86163327	T	C	0.3579013116802	-	0.0059	0.00451199152030509	0.191	163511	1.59992303685899e-05	2.61606001328458	0.0215	0.0039075008261988	3.75e-08	246139	0.000212457461588069	52.3047547583275	0.0104	0.00514400456409052	0.0432	131471	4.9712058508092e-05	6.53591953401463	-0.0017	0.00512274478547009	0.74	135430	1.32829002485564e-06	0.179887900429453	-0.0296	0.0167	0.0755	920890	8785	912105	-0.0364	0.0248	0.142	908397	3798	904599	FALSE	F	F	F	0	0
rs7068127	10	50846728	G	A	0.301686445971268	A1CF	0.0036	0.00402413686250059	0.371	163511	5.46061135275774e-06	0.892863977261236	0.0197	0.00349224738838755	1.69e-08	246139	0.000163519186720043	40.2547044782491	0.0061	0.00459150878525288	0.184	131471	1.56781904657497e-05	2.06122833867213	-0.0025	0.00465213679589803	0.591	135430	2.63339667860616e-06	0.356636584555873	0.00878	0.0155	0.572	920890	8785	912105	0.00742	0.0237	0.754	908397	3798	904599	FALSE	F	F	F	0	0
rs17578234	10	99583560	T	C	0.120705808869457	-	0.006	0.00470265806617495	0.202	163511	7.64178599337315e-06	1.24951033448102	0.0254	0.00414455658356012	8.87e-10	246139	0.000136949295874573	33.7129057973906	0.0088	0.00539718225920346	0.103	131471	1.64383307590782e-05	2.1611664325339	-0.0132	0.00556040540879028	0.0176	135430	3.69862442079261e-05	5.00915835054504	0.0321	0.0197	0.103	920890	8785	912105	0.0334	0.0305	0.274	908397	3798	904599	FALSE	F	F	F	0	0
rs12419620	11	2211323	G	T	0.307307932542161	-	-0.004	0.00537781983869551	0.457	163511	6.81183254844236e-06	1.1138035152063	-0.0312	0.00470814194715974	3.43e-11	246139	0.000414431892247233	102.049315152838	-0.0066	0.0061220193940849	0.281	131471	1.85452141131343e-05	2.43816597054962	0.0044	0.00633013149231561	0.487	135430	8.24231738361525e-06	1.11624975911304	0.00676	0.021	0.748	920890	8785	912105	0.02	0.0325	0.537	908397	3798	904599	FALSE	F	F	F	0	0
rs2203712	11	47513412	C	T	0.4085	CELF1	-0.0017	0.00409447297163181	0.678	163511	1.396608395e-06	0.228358360985259	-0.0193	0.00347009708356075	2.67e-08	246139	0.000180007841195	44.3145669777489	-0.0095	0.00457625206255194	0.0379	131471	4.3613808875e-05	5.73411392553619	9e-04	0.00463380988871657	0.846	135430	3.91436955e-07	0.0530115446924176	-0.0346	0.0155	0.0253	920890	8785	912105	0.0505	0.0237	0.033	908397	3798	904599	FALSE	F	F	F	0	0
rs12807014	11	47738526	C	T	0.251717676452217	FNBP4	-0.0025	0.00461478915043019	0.588	163511	2.35444859767143e-06	0.384974442159193	-0.0286	0.00391374531351348	2.72e-13	246139	0.000308135163992211	75.8668421013833	-0.0053	0.00513489287051589	0.302	131471	1.05818337773745e-05	1.39119782630179	1e-04	0.00498644426327186	0.984	135430	3.76711775627428e-09	0.000510173225418596	-0.0503	0.0173	0.00353	920890	8785	912105	-0.00428	0.0269	0.873	908397	3798	904599	FALSE	F	F	F	0	0
rs2233243	11	60385009	G	A	0.310430980637102	MS4A7	0.0013	0.00444634616985567	0.77	163511	7.23534923714528e-07	0.118304557439118	0.0224	0.00378797006791878	3.35e-09	246139	0.000214817090723669	52.8857950320812	0.0043	0.00500222561673371	0.39	131471	7.91607144348024e-06	1.04072623506613	-0.0072	0.00507523433567467	0.156	135430	2.21941126895628e-05	3.00577100374248	-0.0239	0.0172	0.167	920890	8785	912105	0.0493	0.0268	0.0659	908397	3798	904599	FALSE	F	F	F	0	0
rs185462545	12	50280404	T	C	0.0023422860712055	LIMA1	-0.0132	0.0202261033698183	0.514	163511	8.14327982862055e-07	0.133150062577614	-0.1584	0.0173021790730319	5.44e-20	246139	0.000117263229532136	28.866204471712	-0.0134	0.0231677087038799	0.563	131471	8.39191532384703e-07	0.11032776415721	0.0522	0.0238769011246026	0.0288	135430	1.273481095513e-05	1.72467194140247	-0.0125	0.0885	0.887	920890	8785	912105	-0.0337	0.101	0.739	908397	3798	904599	FALSE	F	F	F	0	0
rs161044	12	50988449	C	T	0.897564022485946	SLC11A2	-0.0108	0.00919159268250951	0.24	163511	2.1448427587224e-05	3.50708616784312	-0.0731	0.00806428989003912	1.25e-19	246139	0.000982613444267541	242.095411537852	-0.0219	0.0102006803692897	0.0318	131471	8.81934186823431e-05	11.5957232272225	0.0224	0.0104335726151639	0.0318	135430	9.22664868498415e-05	12.4966188002145	-0.0614	0.0359	0.0872	920890	8785	912105	-0.175	0.0624	0.00498	908397	3798	904599	FALSE	F	F	F	0	0
rs7297861	12	120589025	C	T	0.154590880699563	-	-0.0011	0.00699253202492821	0.875	163511	3.16275947535913e-07	0.0517139802615378	-0.0109	0.00602004390083633	0.0702	246139	3.10551614270594e-05	7.6440616557408	-0.024	0.00795087664333687	0.00254	131471	0.000150557806430319	19.796664796014	0.0479	0.00813988034042405	3.99e-09	135430	0.000599724542798244	81.2682339365222	-0.0109	0.0245	0.657	920890	8785	912105	0.00475	0.036	0.895	908397	3798	904599	FALSE	F	F	F	0	0
rs9512463	13	26954382	C	T	0.691130543410369	-	-0.0067	0.00481410450629508	0.164	163511	1.91652571784265e-05	3.13375209515217	-0.0247	0.00416866622090935	3.12e-09	246139	0.000260470745199069	64.128191328847	-0.0116	0.00544998178453759	0.0333	131471	5.74488083298968e-05	7.55317130301367	0.0141	0.00558618354124018	0.0116	135430	8.48795896556688e-05	11.4960488477968	0.0108	0.0182	0.552	920890	8785	912105	0.0317	0.027	0.241	908397	3798	904599	FALSE	F	F	F	0	0
rs28720057	14	23165960	A	G	0.28529044347283	SLC7A8	0.0144	0.0043981584685844	0.00106	163511	8.45613276836269e-05	13.8277074175202	0.0221	0.00383665316370526	8.4e-09	246139	0.00019917340882504	49.0337115394435	0.0145	0.00499976439375094	0.00373	131471	8.57398685642485e-05	11.2731013344999	-0.0072	0.0051488274996287	0.162	135430	2.11403319209067e-05	2.86305339728368	0.0244	0.0178	0.17	920890	8785	912105	0.0146	0.0279	0.601	908397	3798	904599	FALSE	F	F	F	0	0
rs996347	14	33941686	C	T	0.213772642098688	EGLN3	0.0064	0.00419386230524794	0.127	163511	1.37686138543173e-05	2.25132328030648	0.0486	0.00361280213983587	2.99e-41	246139	0.000793967655745686	195.580101156702	0.0138	0.00475286087627879	0.00369	131471	6.40159868753952e-05	8.41665657909843	-0.0238	0.00485358521438337	9.41e-07	135430	0.000190407559366199	25.7914258322908	-0.00887	0.0159	0.577	920890	8785	912105	0.0132	0.0242	0.586	908397	3798	904599	FALSE	F	F	F	0	0
rs1958078	14	69888141	C	A	0.771392879450344	SMOC1	0.0321	0.00575818872248684	2.48e-08	163511	0.000363417167908408	59.4435805252207	0.0072	0.00502616846399379	0.152	246139	1.82835434287049e-05	4.50033881105124	0.0336	0.00646807422843899	2.05e-07	131471	0.000398174945780685	52.3685137769747	-0.009	0.00665102859801978	0.176	135430	2.85680366073515e-05	3.86902259203944	-0.026	0.0234	0.266	920890	8785	912105	0.0354	0.0386	0.359	908397	3798	904599	FALSE	F	F	F	0	0
rs150523195	15	44814679	C	G	0.0248282323547783	-	-0.0159	0.0204116853526352	0.436	163511	1.22419658831867e-05	2.00169610428939	-0.1376	0.0187102658737587	1.92e-13	246139	0.00091684048874825	225.875459145387	-0.0337	0.0234678321086263	0.151	131471	5.49941783706195e-05	7.23042726761382	0.0779	0.0242227892568919	0.0013	135430	0.000293854152071473	39.807777787523	-0.0444	0.13	0.733	920890	8785	912105	-0.0168	0.26	0.949	908397	3798	904599	FALSE	F	F	F	0	0
rs143540240	15	44827007	C	T	0.00858838226108682	SORD2P	-0.0566	0.0284304077072644	0.0465	163511	5.4554204596128e-05	8.92059009500546	-0.2175	0.0267803699358289	4.6e-16	246139	0.000805589669360206	198.445289922808	-0.0575	0.0330720309469832	0.0821	131471	5.63029376524705e-05	7.40250769316176	0.1074	0.0342982198948458	0.00174	135430	0.000196428241396207	26.6071102636833	0.192	0.181	0.288	920890	8785	912105	0.0138	0.21	0.948	908397	3798	904599	FALSE	F	F	F	0	0
rs200942957	15	44827199	A	G	0.000780762023735165	SORD2P	-0.123	0.0642842979495697	0.0557	163511	2.36058523599983e-05	3.85986042882637	-0.3569	0.0626170428649047	1.2e-08	246139	0.00019874790505846	48.9289376312251	-0.1491	0.0661508558804823	0.0242	131471	3.46868410802547e-05	4.56040249593665	0.1162	0.0667030889270512	0.0815	135430	2.10679228726112e-05	2.8532467707749	-0.268	0.14	0.0562	920890	8785	912105	-0.147	0.298	0.621	908397	3798	904599	FALSE	F	F	F	0	0
rs111867633	15	44827911	G	C	0.0409119300437227	SORD2P	-0.0632	0.0292815171497467	0.0309	163511	0.000313453128771408	51.2684778970883	-0.2264	0.0275315692738818	1.98e-16	246139	0.00402245595740639	994.07386030964	-0.0613	0.0344646762252923	0.0753	131471	0.000294889562833738	38.7802718335963	0.1113	0.0358404007371887	0.0019	135430	0.000972139928684875	131.783077853842	0.195	0.183	0.286	920890	8785	912105	0.0181	0.213	0.932	908397	3798	904599	FALSE	F	F	F	0	0
rs2689315	15	44829692	C	A	0.0113	SORD2P	-0.0074	0.0219483570170401	0.736	163511	1.2235913912e-06	0.200068449585753	-0.1426	0.0199219403821878	8.19e-13	246139	0.0004543724849912	111.888719493798	-0.0237	0.0255702458059031	0.354	131471	1.25507496078e-05	1.65005520961763	0.0815	0.0265101347193517	0.00211	135430	0.000148418552195	20.1030113465033	-0.11	0.132	0.406	920890	8785	912105	-9.35e-05	0.283	1	908397	3798	904599	FALSE	F	F	F	0	0
rs8037719	15	44835156	A	G	0.085103060587133	SORD2P	-0.0214	0.0203928562799513	0.294	163511	7.13140163315323e-05	11.6613151115688	-0.1436	0.0188221295650863	2.36e-14	246139	0.00321111773563603	792.921048939453	-0.0363	0.02353623244605	0.123	131471	0.00020519208267075	26.9819343959541	0.0719	0.0242104375866901	0.00298	135430	0.000805017145531603	109.109697162013	-0.132	0.132	0.317	920890	8785	912105	-0.0504	0.276	0.855	908397	3798	904599	FALSE	F	F	F	0	0
rs74009442	15	44835270	A	G	0.085103060587133	SORD2P	-0.0228	0.0203693544569166	0.263	163511	8.09500354829761e-05	13.2371308980018	-0.1446	0.0188508413605362	1.71e-14	246139	0.00325599654493541	804.039170341392	-0.0381	0.0235703679283822	0.106	131471	0.000226046246936448	29.7247932164354	0.0727	0.0243145820691884	0.00279	135430	0.00082303095767509	111.553248312813	-0.131	0.131	0.32	920890	8785	912105	-0.053	0.276	0.848	908397	3798	904599	FALSE	F	F	F	0	0
rs148476022	15	44835289	C	T	0.085103060587133	SORD2P	-0.0228	0.0204120599027553	0.264	163511	8.09500354829761e-05	13.2371308980018	-0.1446	0.0188526794418771	1.72e-14	246139	0.00325599654493541	804.039170341392	-0.0381	0.0235703679283822	0.106	131471	0.000226046246936448	29.7247932164354	0.0725	0.0243005629977182	0.00285	135430	0.000818508818112098	110.939817438138	-0.13	0.132	0.324	920890	8785	912105	-0.0518	0.276	0.851	908397	3798	904599	FALSE	F	F	F	0	0
rs145454050	15	44835633	G	A	0.085103060587133	SORD2P	-0.024	0.0204257615166878	0.24	163511	8.96953301750428e-05	14.6673093307443	-0.1447	0.0188449003835426	1.61e-14	246139	0.00326050155518188	805.155281334757	-0.0386	0.0235362287216716	0.101	131471	0.000232018149561817	30.5102730418364	0.0722	0.0242860460169502	0.00295	135430	0.000811748966926511	110.022850027772	-0.129	0.132	0.327	920890	8785	912105	-0.0554	0.276	0.841	908397	3798	904599	FALSE	F	F	F	0	0
rs57143310	15	44835992	G	T	0.085103060587133	SORD2P	-0.0214	0.0203928562799513	0.294	163511	7.13140163315323e-05	11.6613151115688	-0.143	0.0187790986733038	2.64e-14	246139	0.00318433994227335	786.287687661273	-0.0359	0.0234630158029111	0.126	131471	0.000200694858477252	26.3904487765281	0.0713	0.024171291908152	0.00318	135430	0.000791637592113825	107.294834449181	-0.13	0.132	0.325	920890	8785	912105	-0.0584	0.276	0.832	908397	3798	904599	FALSE	F	F	F	0	0
rs74009443	15	44836532	A	T	0.0852592129918801	SORD2P	-0.0201	0.020045642931129	0.316	163511	6.30175441118352e-05	10.3045849898212	-0.1374	0.0185143440235071	1.16e-13	246139	0.0029447119899922	726.943213477481	-0.0408	0.0229389688416301	0.0753	131471	0.000259650812183672	34.1448983775708	0.0712	0.0236430660105735	0.0026	135430	0.000790732058172574	107.172005514695	-0.0538	0.12	0.652	920890	8785	912105	-0.0313	0.251	0.901	908397	3798	904599	FALSE	F	F	F	0	0
rs140795630	15	44836769	G	C	0.0812699680511182	SORD2P	-0.0265	0.0207240478640187	0.201	163511	0.000104867217703272	17.1485322183058	-0.1475	0.0191160241257052	1.2e-14	246139	0.00324886778947215	802.27305016836	-0.0443	0.0240521636924155	0.0655	131471	0.00029305926104734	38.5395023487122	0.0762	0.0248426736451852	0.00216	135430	0.000867077547256658	117.528484379844	-0.045	0.151	0.766	920890	8785	912105	-0.248	0.325	0.446	908397	3798	904599	FALSE	F	F	F	0	0
rs543731212	15	44837105	C	T	0.0179575265459088	SORD2P	-0.0234	0.0206004734974405	0.256	163511	1.9312500102411e-05	3.1578285648096	-0.1456	0.0189460049006254	1.53e-14	246139	0.000747703707668653	184.175256016223	-0.0438	0.023999910297588	0.068	131471	6.76635851714321e-05	8.89626583214385	0.0716	0.0248151610709836	0.00391	135430	0.000180814322676996	24.4917505507873	-0.101	0.141	0.476	920890	8785	912105	-0.0639	0.296	0.829	908397	3798	904599	FALSE	F	F	F	0	0
rs2437862	15	44837188	T	C	0.0932229856339788	SORD2P	-0.0246	0.0203621671264975	0.227	163511	0.00010231132769338	16.7305346030252	-0.1441	0.0187782284722561	1.67e-14	246139	0.00351060096569631	867.132947657025	-0.0413	0.0234180600267793	0.0778	131471	0.000288372345385224	37.9229598083138	0.0743	0.0241458299844188	0.00209	135430	0.000933321206652834	126.51590435109	-0.118	0.133	0.372	920890	8785	912105	-0.06	0.278	0.829	908397	3798	904599	FALSE	F	F	F	0	0
rs2689307	15	44837340	C	T	0.099156777014366	SORD2P	-0.0252	0.0203236709463381	0.215	163511	0.000113449528421688	18.5521236723837	-0.1421	0.0185798230623492	2.04e-14	246139	0.00360736235858746	891.119941389197	-0.0407	0.0233786272330573	0.0817	131471	0.000295930979678827	38.917266792284	0.071	0.0241011637418433	0.00322	135430	0.000900571732132985	122.072563639389	-0.0809	0.133	0.542	920890	8785	912105	-0.0572	0.278	0.837	908397	3798	904599	FALSE	F	F	F	0	0
rs147020204	15	44840615	A	T	0.0476264834478451	SORD2P	-0.0209	0.0204593628774546	0.307	163511	3.96258320138569e-05	6.47943691983266	-0.1401	0.0188205898162764	9.77e-14	246139	0.00178058246612098	439.048989395905	-0.0355	0.0235682812962527	0.132	131471	0.000114325346936799	15.0319575701984	0.0746	0.0243429135660485	0.00218	135430	0.000504851297566987	68.4055361505884	-0.0985	0.133	0.46	920890	8785	912105	-0.0613	0.279	0.826	908397	3798	904599	FALSE	F	F	F	0	0
rs74009444	15	44840625	C	G	0.0476264834478451	SORD2P	-0.0222	0.020421618207721	0.277	163511	4.47086720764388e-05	7.31059710963529	-0.1407	0.0188658537527178	8.79e-14	246139	0.00179586636570591	442.824	-0.0374	0.0236638944675076	0.114	131471	0.000126890475922489	16.6842810554173	0.0752	0.0244383097554279	0.00209	135430	0.000513004887872625	69.5108853787735	-0.0979	0.133	0.462	920890	8785	912105	-0.061	0.279	0.827	908397	3798	904599	FALSE	F	F	F	0	0
rs141903284	15	44840892	T	C	0.0443290734824281	SORD2P	-0.0219	0.0203562367259868	0.282	163511	4.06364025323061e-05	6.64468755785314	-0.1405	0.0188065172554091	7.97e-14	246139	0.00167255216757023	412.36667764977	-0.0375	0.023595775194439	0.112	131471	0.000119148768918612	15.6662361137075	0.0759	0.0243414807119318	0.00182	135430	0.000488101987181532	66.1349565237219	-0.0979	0.133	0.463	920890	8785	912105	-0.0608	0.279	0.828	908397	3798	904599	FALSE	F	F	F	0	0
rs115214788	15	44841079	A	T	0.0131168019987508	SORD2P	-0.0265	0.0188602493627871	0.16	163511	1.81809034874753e-05	2.97279539643978	-0.1017	0.0169003690022264	1.77e-09	246139	0.000267772281767993	65.9263193584916	-0.0363	0.0215437840262166	0.092	131471	3.41143392188128e-05	4.48513107004086	0.0562	0.0221846599528758	0.0113	135430	8.17704418810699e-05	11.0749130035996	-0.107	0.0923	0.246	920890	8785	912105	-0.137	0.152	0.366	908397	3798	904599	FALSE	F	F	F	0	0
rs72489218	15	44841197	A	C	0.0463772642098688	SORD2P	-0.0222	0.0204641654737912	0.278	163511	4.35930913318932e-05	7.12817350970536	-0.1404	0.0188615750212818	9.79e-14	246139	0.00174359628120463	429.913	-0.0373	0.0236658312452589	0.115	131471	0.000123063533883511	16.1810310309919	0.0751	0.0244395719951601	0.00212	135430	0.000498874829646114	67.595342044061	-0.0978	0.133	0.463	920890	8785	912105	-0.0631	0.279	0.821	908397	3798	904599	FALSE	F	F	F	0	0
rs74786919	15	44841251	A	G	0.047001873828857	SORD2P	-0.0223	0.020513607478927	0.277	163511	4.45499212639782e-05	7.28463760598359	-0.1404	0.0188595185632326	9.73e-14	246139	0.00176592164721378	435.427587482788	-0.0373	0.0236658312452589	0.115	131471	0.000124639264725533	16.3882421126481	0.0749	0.024429846169384	0.00217	135430	0.000502574963884514	68.0969460291432	-0.0806	0.134	0.548	920890	8785	912105	0.0185	0.288	0.949	908397	3798	904599	FALSE	F	F	F	0	0
rs145362615	15	44841959	T	C	0.047314178638351	SORD2P	-0.0224	0.0204772412573161	0.274	163511	4.52342130640554e-05	7.3965355203543	-0.1379	0.0194171754831438	1.23e-12	246139	0.00171435017070598	422.689646033892	-0.0376	0.0237246151091561	0.113	131471	0.000127452011044003	16.758124296587	0.075	0.0244404012236582	0.00215	135430	0.000507099905303954	68.7103689971157	-0.0978	0.133	0.463	920890	8785	912105	-0.0631	0.279	0.821	908397	3798	904599	FALSE	F	F	F	0	0
rs72489220	15	44842005	T	G	0.047314178638351	SORD2P	-0.022	0.0204491875786169	0.282	163511	4.36331296297091e-05	7.1347207028174	-0.1399	0.0188453659628788	1.14e-13	246139	0.00176443811868587	435.061143684861	-0.0371	0.0236683995096266	0.117	131471	0.000124084867672785	16.3153379546245	0.0749	0.0243967424158129	0.00214	135430	0.000505748540400753	68.5271708460263	-0.0979	0.133	0.463	920890	8785	912105	-0.0629	0.279	0.822	908397	3798	904599	FALSE	F	F	F	0	0
rs74009448	15	44842390	C	T	0.047158026233604	SORD2P	-0.0229	0.0203731089277376	0.261	163511	4.71278318419039e-05	7.70618783256219	-0.1406	0.0188114846218588	7.77e-14	246139	0.00177654878028684	438.052608961613	-0.038	0.0235757586238433	0.107	131471	0.000129769815944984	17.0629221847426	0.0748	0.0243307739510124	0.00211	135430	0.000502816697371763	68.1297164506817	-0.0978	0.133	0.463	920890	8785	912105	-0.0629	0.279	0.822	908397	3798	904599	FALSE	F	F	F	0	0
rs370328549	15	44842448	C	T	0.047158026233604	SORD2P	-0.0232	0.0203814747493846	0.255	163511	4.83707103422634e-05	7.90942906205529	-0.142	0.0188077544719551	4.35e-14	246139	0.00181210427196306	446.835621927533	-0.0398	0.0235701042452868	0.0913	131471	0.000142354971779427	18.7179303753199	0.0788	0.0243114866040454	0.00119	135430	0.000558031776953895	75.615323242506	-0.0636	0.131	0.628	920890	8785	912105	-0.0182	0.276	0.947	908397	3798	904599	FALSE	F	F	F	0	0
rs74009449	15	44842783	G	A	0.047158026233604	SORD2P	-0.0225	0.0203977552075738	0.27	163511	4.54958236302967e-05	7.43931508373316	-0.1408	0.0188121198034974	7.18e-14	246139	0.00178160656785012	439.301959046432	-0.0377	0.023589138920857	0.11	131471	0.000127728906997539	16.7945368218913	0.0757	0.0243149376410542	0.00185	135430	0.000514989357738625	69.7799146532568	-0.0985	0.133	0.46	920890	8785	912105	-0.0636	0.279	0.82	908397	3798	904599	FALSE	F	F	F	0	0
rs16975720	15	44843171	C	A	0.0315427857589007	SORD2P	-0.0243	0.0205493600974354	0.237	163511	3.60763862237101e-05	5.89902665061641	-0.1453	0.0189130868518863	1.56e-14	246139	0.00128985742828791	317.891672762005	-0.0427	0.0237255072364302	0.0719	131471	0.000111395136645546	14.646638783982	0.0806	0.024515423148122	0.00101	135430	0.000396899511267357	53.7726493501623	-0.0958	0.133	0.473	920890	8785	912105	-0.0612	0.28	0.827	908397	3798	904599	FALSE	F	F	F	0	0
rs16977224	15	44843506	G	A	0.0459088069956277	SORD2P	-0.0258	0.0203111603255715	0.204	163511	5.83116461408996e-05	9.53503495243644	-0.1394	0.0187568281119817	1.07e-13	246139	0.00170232092422717	419.718661185727	-0.0404	0.0234934469911867	0.0855	131471	0.000142981095434966	18.8002697188984	0.0706	0.0242291025185924	0.00357	135430	0.000436641783184385	59.1593548592927	-0.0975	0.133	0.464	920890	8785	912105	-0.0615	0.28	0.826	908397	3798	904599	FALSE	F	F	F	0	0
rs147391272	15	44844055	A	G	0.0457526545908807	SORD2P	-0.0224	0.0204345997200926	0.273	163511	4.38130300979127e-05	7.16413862090064	-0.14	0.018843770830769	1.09e-13	246139	0.00171144648819972	421.97248759803	-0.0373	0.0236658312452589	0.115	131471	0.000121485631865683	15.9735350907531	0.0739	0.0244037857771828	0.00246	135430	0.000476865748766386	64.6117857715352	-0.0979	0.133	0.463	920890	8785	912105	-0.0622	0.28	0.824	908397	3798	904599	FALSE	F	F	F	0	0
rs80052437	15	44844143	C	T	0.047001873828857	SORD2P	-0.0224	0.0204345997200926	0.273	163511	4.49503679812859e-05	7.35012010885568	-0.1403	0.0188585718607827	1.01e-13	246139	0.00176340698516572	434.806445831509	-0.0376	0.0236586972616242	0.112	131471	0.000126652248559516	16.6529535998896	0.0748	0.0244407997935118	0.00221	135430	0.000501233870515813	67.9151419856996	-0.098	0.133	0.462	920890	8785	912105	-0.0621	0.28	0.824	908397	3798	904599	FALSE	F	F	F	0	0
rs75134705	15	44844240	A	G	0.0457526545908807	SORD2P	-0.0218	0.0204747537681234	0.287	163511	4.14973382169405e-05	6.78546985345119	-0.1406	0.0188505449746329	8.74e-14	246139	0.00172614746425856	425.603412661755	-0.0372	0.0236673317330669	0.116	131471	0.00012083510756277	15.8879905832209	0.0759	0.0243916445155038	0.00186	135430	0.000503026430800296	68.1581488207538	-0.0972	0.133	0.466	920890	8785	912105	-0.0615	0.28	0.826	908397	3798	904599	FALSE	F	F	F	0	0
rs79727503	15	44845175	A	C	0.0477826358525921	SORD2P	-0.0226	0.0204030027805035	0.268	163511	4.64786038472987e-05	7.60002327493899	-0.1406	0.0188357572620564	8.36e-14	246139	0.00179889923476934	443.57360516732	-0.0372	0.0236023839765048	0.115	131471	0.000125927933174183	16.5577045239855	0.0737	0.0243770018930971	0.0025	135430	0.000494277875580182	66.972166994498	-0.0934	0.137	0.494	920890	8785	912105	-0.0508	0.287	0.859	908397	3798	904599	FALSE	F	F	F	0	0
rs146486103	15	44846412	G	A	0.0468457214241099	SORD2P	-0.0203	0.0205400778745684	0.323	163511	3.68006258580579e-05	6.01745497953451	-0.1403	0.0189303696888659	1.25e-13	246139	0.00175783647127166	433.430495462078	-0.036	0.0237764712496363	0.13	131471	0.000115735909903281	15.2174455439809	0.0766	0.0245145286842249	0.00178	135430	0.000523987187895135	70.9997398362805	-0.097	0.133	0.467	920890	8785	912105	-0.0619	0.28	0.825	908397	3798	904599	FALSE	F	F	F	0	0
rs73404677	15	44848606	G	A	0.0418488444722049	SORD2P	-0.0479	0.0273334834711349	0.0797	163511	0.000184000295708374	30.0912411482501	-0.1682	0.0240921692479573	2.92e-12	246139	0.00226881704924429	559.709700962011	-0.0691	0.0318031820934568	0.0298	131471	0.000382916066418514	50.3608763246392	0.0473	0.0326966345305008	0.148	135430	0.000179419555173395	24.3027919141372	0.329	0.152	0.0299	920890	8785	912105	0.287	0.295	0.331	908397	3798	904599	FALSE	F	F	F	0	0
rs146203638	15	44849547	T	C	0.0466895690193629	SORD2P	-0.0194	0.0202060240783178	0.337	163511	3.35033061297183e-05	5.47827562230934	-0.1376	0.0184527749386259	8.86e-14	246139	0.00168547018138648	415.556982939335	-0.0324	0.023335370661878	0.165	131471	9.34489070111942e-05	12.2867825422539	0.0755	0.0240979241524281	0.00173	135430	0.000507432300897881	68.7554303722313	-0.0929	0.137	0.497	920890	8785	912105	-0.0489	0.287	0.865	908397	3798	904599	FALSE	F	F	F	0	0
rs16977179	15	44849731	C	G	0.047314178638351	SORD2P	-0.0222	0.0204641654737912	0.278	163511	4.44300653031112e-05	7.26503833377401	-0.1403	0.018847799182173	9.78e-14	246139	0.00177454225333236	437.556969939864	-0.0371	0.0236683995096266	0.117	131471	0.000124084867672785	16.3153379546245	0.0747	0.0244403877993112	0.00224	135430	0.000503051219660007	68.1615093065059	-0.0971	0.133	0.466	920890	8785	912105	-0.0624	0.279	0.823	908397	3798	904599	FALSE	F	F	F	0	0
rs55833848	15	44850326	C	A	0.047001873828857	SORD2P	-0.0195	0.0206495165434133	0.345	163511	3.4064846589772e-05	5.57009874560628	-0.1419	0.01899767057419	8.06e-14	246139	0.00180385658288357	444.798199902162	-0.0344	0.0239552944966393	0.151	131471	0.000106011773466068	13.9387395163066	0.0756	0.0247564434457339	0.00226	135430	0.000512012785286835	69.3763890840335	-0.0352	0.133	0.791	920890	8785	912105	0.0177	0.278	0.949	908397	3798	904599	FALSE	F	F	F	0	0
rs138357258	15	44851237	C	G	0.0415365396627108	SORD2P	-0.0463	0.0275546909532691	0.0929	163511	0.000170685980758044	27.9134584638013	-0.1742	0.0242722545202935	7.13e-13	246139	0.00241619605686015	596.155677845472	-0.0672	0.0319429136968752	0.0354	131471	0.000359562520395396	47.2883281043008	0.0497	0.0328247394751924	0.13	135430	0.000196674768371657	26.6405100471796	0.345	0.151	0.0226	920890	8785	912105	0.313	0.294	0.288	908397	3798	904599	FALSE	F	F	F	0	0
rs552639426	15	44851250	T	A	0.036741214057508	SORD2P	-0.0221	0.0204144127730551	0.279	163511	3.45709269769009e-05	5.65285312343863	-0.1401	0.0188266869806715	9.95e-14	246139	0.00138932147255765	342.439177393119	-0.0371	0.0236037098735694	0.116	131471	9.74258708877298e-05	12.8097298188224	0.0747	0.0243536446364217	0.00216	135430	0.000394973247711011	53.5115726306388	-0.0712	0.138	0.606	920890	8785	912105	0.014	0.297	0.963	908397	3798	904599	FALSE	F	F	F	0	0
rs569559022	15	44851251	T	A	0.036741214057508	SORD2P	-0.022	0.0204491875786169	0.282	163511	3.42587757351815e-05	5.6018100728388	-0.1401	0.0188602976488538	1.1e-13	246139	0.00138932147255765	342.439177393119	-0.037	0.0236046032845332	0.117	131471	9.6901371862528e-05	12.7407610546195	0.0752	0.0244155776296358	0.00207	135430	0.000400278403168349	54.2306109266278	-0.0712	0.138	0.606	920890	8785	912105	0.014	0.297	0.963	908397	3798	904599	FALSE	F	F	F	0	0
rs74009450	15	44852607	G	A	0.0460649594003748	SORD2P/LOC105370798	-0.0188	0.0203680589231028	0.356	163511	3.10624129360125e-05	5.07914184715588	-0.14	0.0187794615899396	8.99e-14	246139	0.00172256477350001	424.718530834841	-0.034	0.0235608369584173	0.149	131471	0.000101596167253368	13.3581036447651	0.0768	0.024264209420676	0.00155	135430	0.000518372471920852	70.2385568616417	-0.0351	0.133	0.792	920890	8785	912105	0.0181	0.278	0.948	908397	3798	904599	FALSE	F	F	F	0	0
rs79278821	15	44854117	A	G	0.0557464084946908	SORD2P/LOC105370798	-0.0233	0.0206855322270541	0.26	163511	5.71540981037968e-05	9.34574357439881	-0.1413	0.0190124807189599	1.07e-13	246139	0.00210193778660501	518.454419917454	-0.0394	0.0239534991773237	0.1	131471	0.000163428568830536	21.4893024815315	0.0787	0.024759508656041	0.00148	135430	0.000652056154809455	88.3642794057867	-0.0392	0.132	0.767	920890	8785	912105	0.0428	0.277	0.877	908397	3798	904599	FALSE	F	F	F	0	0
rs148836643	15	44854779	G	C	0.0543410368519675	SORD2P/LOC105370798	-0.0244	0.0206779566328077	0.238	163511	6.11888248170939e-05	10.0055357839945	-0.1392	0.0189700510160881	2.17e-13	246139	0.00199145698485604	491.149350686544	-0.039	0.0239193304669244	0.103	131471	0.000156322565417226	20.5547845294866	0.0752	0.0246890839252453	0.00232	135430	0.000581203392726516	78.7569868981528	-0.0298	0.143	0.835	920890	8785	912105	-0.088	0.299	0.769	908397	3798	904599	FALSE	F	F	F	0	0
rs3110660	15	44857087	G	T	0.17232428115016	SORD2P/LOC105370798	-0.02	0.0204045304522465	0.327	163511	0.000114102898620992	18.6589798943111	-0.1439	0.018797661009694	1.93e-14	246139	0.005906881708384	1462.54120092401	-0.0381	0.023502817318471	0.105	131471	0.000414082271668047	54.4615337295318	0.083	0.0242590866602451	0.000623	135430	0.00196513717150004	266.658617623501	-0.0508	0.14	0.717	920890	8785	912105	-0.159	0.301	0.597	908397	3798	904599	FALSE	F	F	F	0	0
rs56822449	15	44857244	G	A	0.117611821086262	SORD2P/LOC105370798	-0.0266	0.00786729522535802	0.000722	163511	0.00014686013560093	24.0164809756252	-0.0967	0.00665184900002163	7.03e-48	246139	0.00194085727484507	478.645770183676	-0.0395	0.00929234938691224	2.13e-05	131471	0.000323843245196663	42.5891398080056	0.0525	0.00961332010642051	4.73e-08	135430	0.000572083284456531	77.5204431971358	0.00697	0.0617	0.91	920890	8785	912105	-0.0546	0.131	0.677	908397	3798	904599	FALSE	F	F	F	0	0
rs539072222	15	44857610	T	A	0.00179712460063898	SORD2P	-0.0313	0.0244235197720655	0.2	163511	3.514921875e-06	0.57472338096716	-0.1414	0.0223487225714229	2.5e-10	246139	7.17341275014291e-05	17.6576895997764	-0.0387	0.0290633349270656	0.183	131471	5.37339703678588e-06	0.706438931006061	0.0828	0.0302636830905704	0.00622	135430	2.45973134231237e-05	3.33124690199093	-0.213	0.995	0.831	920890	8785	912105	-1.11	1.94	0.566	908397	3798	904599	FALSE	F	F	F	0	0
rs533980430	15	44858045	A	C	0.0420049968769519	SORD2P	-0.0463	0.0275125012714447	0.0924	163511	0.00017252664550839	28.2145270381358	-0.1756	0.0242473264848229	4.42e-13	246139	0.00248166536385559	612.349313745826	-0.0717	0.0319446987181548	0.0248	131471	0.000413744760962464	54.4171247792583	0.0563	0.032854577660646	0.0866	135430	0.000255100309746973	34.5565401325046	0.359	0.155	0.0206	920890	8785	912105	0.322	0.3	0.283	908397	3798	904599	FALSE	F	F	F	0	0
rs139552333	15	44858312	A	G	0.0438788257339163	SORD2P	-0.0466	0.0273576313292165	0.0885	163511	0.000182208973675884	29.7982365828753	-0.1649	0.0241170828052686	8.06e-12	246139	0.00228159859008472	562.87007573889	-0.0653	0.0318752292303364	0.0405	131471	0.000357786781190297	47.0547058880667	0.0491	0.0327658136938802	0.134	135430	0.000202283711169647	27.4004210951497	0.319	0.149	0.0323	920890	8785	912105	0.273	0.29	0.346	908397	3798	904599	FALSE	F	F	F	0	0
rs12324450	15	44858636	C	G	0.0438788257339163	SORD2P	-0.0472	0.0272009984349091	0.0827	163511	0.000186931256752787	30.5706574718124	-0.1642	0.0240109458941776	8e-12	246139	0.00226226894629606	558.090642764818	-0.0653	0.0316347324477646	0.039	131471	0.000357786781190297	47.0547058880667	0.0477	0.032566168990759	0.143	135430	0.00019091264147203	25.8598541823442	0.318	0.151	0.0349	920890	8785	912105	0.265	0.293	0.367	908397	3798	904599	FALSE	F	F	F	0	0
rs75536453	15	44858928	G	T	0.0160836976889444	SORD2P	-0.0233	0.0207289710924142	0.261	163511	1.71824819176296e-05	2.80953871071778	-0.1456	0.0190616746331752	2.2e-14	246139	0.000670960267946212	165.259029714335	-0.0404	0.0240065885824269	0.0924	131471	5.16579043391447e-05	6.7917638738515	0.0765	0.0248026625458933	0.00204	135430	0.000185223857139471	25.0891436326403	-0.0213	0.133	0.873	920890	8785	912105	-0.0204	0.279	0.942	908397	3798	904599	FALSE	F	F	F	0	0
rs148552377	15	44859177	T	C	0.0537164272329794	SORD2P	-0.0208	0.0204458256203825	0.309	163511	4.39830240390824e-05	7.19193660072672	-0.1399	0.0188048054406521	1.01e-13	246139	0.00198972861113896	490.722235231473	-0.036	0.0235283723928914	0.126	131471	0.000131753881182162	17.3238334874366	0.0759	0.0243160965737212	0.0018	135430	0.000585655151429794	79.3605837825469	-0.0344	0.135	0.799	920890	8785	912105	0.0449	0.284	0.874	908397	3798	904599	FALSE	F	F	F	0	0
rs111561139	15	44860021	A	T	0.0441911305434104	SORD2P	-0.0477	0.0271650592314525	0.0791	163511	0.000192208647286635	31.4338855738155	-0.1641	0.0239712334934915	7.61e-12	246139	0.00227485293880728	561.202130114162	-0.0651	0.0315539531966669	0.0391	131471	0.000358012459636896	47.0843968567322	0.0477	0.0324846951164874	0.142	135430	0.000192208647286635	26.0354369208465	0.318	0.151	0.035	920890	8785	912105	0.263	0.293	0.37	908397	3798	904599	FALSE	F	F	F	0	0
rs2077533	15	44860108	C	T	0.0538725796377264	SORD2P	-0.0221	0.0204569141410803	0.28	163511	4.97888326720183e-05	8.14132758856608	-0.1398	0.0188519396310759	1.21e-13	246139	0.00199233213344369	491.36561783912	-0.0374	0.0236638944675076	0.114	131471	0.000142590503037023	18.7489042594641	0.0756	0.0244048596498186	0.00195	135430	0.000582627511108181	78.9500770612587	-0.0357	0.132	0.787	920890	8785	912105	0.0467	0.277	0.866	908397	3798	904599	FALSE	F	F	F	0	0
rs59925024	15	44861626	T	C	0.0541848844472205	SORD2P	-0.0233	0.0203832942432077	0.253	163511	5.5645011906499e-05	9.09896656392253	-0.1403	0.0187863238650345	8.13e-14	246139	0.00201757524069074	497.603870266218	-0.0386	0.0235362287216716	0.101	131471	0.000152717570668473	20.0806929728616	0.075	0.0242816615187931	0.00201	135430	0.000576549930877446	78.1260476062178	-0.0369	0.132	0.78	920890	8785	912105	0.0502	0.276	0.856	908397	3798	904599	FALSE	F	F	F	0	0
rs56044064	15	44863292	G	C	0.0616801998750781	SORD2P	-0.0202	0.0203966997716115	0.322	163511	4.72312443600795e-05	7.72309830561552	-0.1395	0.0187764716492306	1.09e-13	246139	0.00225255323757043	555.688413971845	-0.0359	0.0234630158029111	0.126	131471	0.000149181697979889	19.6156949543984	0.0738	0.0242500027804257	0.00234	135430	0.000630433630361021	85.4322250403144	-0.046	0.132	0.727	920890	8785	912105	0.0658	0.276	0.812	908397	3798	904599	FALSE	F	F	F	0	0
rs74009454	15	44864576	A	T	0.0608994378513429	SORD2P	-0.0209	0.0202908422404534	0.303	163511	4.9962936119719e-05	8.16979790909018	-0.1395	0.0187423611764542	9.84e-14	246139	0.0022258904961511	549.096237146881	-0.037	0.0234108046871064	0.114	131471	0.000156588126526168	20.5897085101501	0.0741	0.024190565556489	0.00219	135430	0.000628046494529691	85.1085327768321	-0.0464	0.132	0.725	920890	8785	912105	0.0655	0.276	0.813	908397	3798	904599	FALSE	F	F	F	0	0
rs2084834	15	44866315	A	G	0.0605871330418488	SORD2P	-0.0198	0.0202841815121047	0.329	163511	4.46269578702567e-05	7.29723490780261	-0.1392	0.0187451560558068	1.12e-13	246139	0.00220569456419531	544.103168348129	-0.0362	0.023471394340138	0.123	131471	0.000149170877133709	19.6142719240388	0.0748	0.0241819521458988	0.00198	135430	0.000636898312321195	86.3088345921249	-0.0462	0.132	0.726	920890	8785	912105	0.0656	0.276	0.812	908397	3798	904599	FALSE	F	F	F	0	0
rs112375926	15	44866395	C	G	0.0465334166146159	SORD2P	-0.0437	0.0274202189948058	0.111	163511	0.000169458472419838	27.7126815155715	-0.1713	0.0241314182716442	1.26e-12	246139	0.00260384506519973	642.575780588367	-0.067	0.0317433548173796	0.0348	131471	0.000398336422504517	52.3897598797728	0.0517	0.0326213457750897	0.113	135430	0.000237181875773691	32.1286874146266	0.329	0.151	0.0296	920890	8785	912105	0.272	0.294	0.354	908397	3798	904599	FALSE	F	F	F	0	0
rs77874879	15	44866875	T	A	0.0604309806371018	SORD2P	-0.0206	0.0203331084361417	0.311	163511	4.81895384150521e-05	7.87980296077424	-0.1395	0.0187437102663134	9.88e-14	246139	0.00220987007479856	545.135469160703	-0.0373	0.0234044432152461	0.111	131471	0.000157992324680643	20.7743751252593	0.0758	0.0241673633482801	0.00171	135430	0.000652464274434584	88.4196224029037	-0.0459	0.132	0.727	920890	8785	912105	0.066	0.276	0.811	908397	3798	904599	FALSE	F	F	F	0	0
rs113846948	15	44867777	T	A	0.0605871330418488	SORD2P	-0.0201	0.0203377125753116	0.323	163511	4.59895348667545e-05	7.52004870007005	-0.1396	0.0187356135236414	9.26e-14	246139	0.00221838918296302	547.241653291097	-0.0367	0.0234132146092532	0.117	131471	0.000153320077762142	20.1599282250742	0.0753	0.0241864571251174	0.00185	135430	0.000645441453807173	87.4673002276173	-0.0419	0.132	0.751	920890	8785	912105	0.0529	0.276	0.848	908397	3798	904599	FALSE	F	F	F	0	0
rs58952478	15	44868095	T	C	0.0538725796377264	SORD2P	-0.0216	0.0204983314797763	0.292	163511	4.75614294782188e-05	7.77709166215072	-0.1405	0.0188371377591459	8.74e-14	246139	0.00201233390830206	496.308569751636	-0.0367	0.0236047229818797	0.12	131471	0.000137302841542177	18.0535460778849	0.076	0.0243608680174395	0.00181	135430	0.000588809192100034	79.7882313117412	-0.0368	0.132	0.78	920890	8785	912105	0.05	0.276	0.856	908397	3798	904599	FALSE	F	F	F	0	0
rs56329319	15	44868225	C	T	0.0543410368519675	SORD2P	-0.0231	0.0204220395560526	0.258	163511	5.48423958792151e-05	8.96771711890694	-0.1405	0.0188302155626749	8.56e-14	246139	0.00202882743062288	500.384691479161	-0.0384	0.0236196732717482	0.104	131471	0.000151549639751233	19.9270995332104	0.0753	0.0243787881648683	0.00201	135430	0.000582750174192348	78.966708453628	-0.0367	0.132	0.781	920890	8785	912105	0.0501	0.276	0.856	908397	3798	904599	FALSE	F	F	F	0	0
rs10438306	15	44868818	T	G	0.0445034353529044	SORD2P	-0.0426	0.0273994877119366	0.12	163511	0.000154337641946535	25.2394889002367	-0.1682	0.0241516852066015	3.3e-12	246139	0.0024060499842092	593.646267555978	-0.0656	0.0317149397316786	0.0386	131471	0.000365982518265247	48.1329715199422	0.0574	0.0326237105078762	0.0785	135430	0.00028020536554683	37.9582883613419	0.318	0.151	0.0348	920890	8785	912105	0.261	0.293	0.373	908397	3798	904599	FALSE	F	F	F	0	0
rs10438268	15	44868819	T	A	0.0445034353529044	SORD2P	-0.0424	0.0276379846134545	0.125	163511	0.000152891864040315	25.0030185554815	-0.1694	0.0242869450587422	3.06e-12	246139	0.002440503722172	602.167857562002	-0.0628	0.0320553852257017	0.0501	131471	0.000335406866921478	44.1104003184693	0.0512	0.0329308396913416	0.12	135430	0.000222942354969431	30.1993699674592	0.318	0.151	0.0348	920890	8785	912105	0.261	0.293	0.373	908397	3798	904599	FALSE	F	F	F	0	0
rs79907261	15	44869033	C	G	0.0538725796377264	SORD2P	-0.022	0.0203220398645797	0.279	163511	4.93392744072743e-05	8.06781347912213	-0.1407	0.0187950637468915	7.1e-14	246139	0.00201806705043567	497.725412848918	-0.0367	0.0235409621753819	0.119	131471	0.000137302841542177	18.0535460778849	0.0736	0.0242650505270236	0.00242	135430	0.000552208421267002	74.8258015130711	-0.0367	0.132	0.781	920890	8785	912105	0.0501	0.276	0.856	908397	3798	904599	FALSE	F	F	F	0	0
rs77397161	15	44870483	A	G	0.0538725796377264	SORD2P	-0.0228	0.0203693544569166	0.263	163511	5.29928272890031e-05	8.66526339400406	-0.1397	0.0187908866002492	1.05e-13	246139	0.00198948289228732	490.661513345629	-0.0382	0.0234966541401245	0.104	131471	0.00014875587352494	19.5596955560487	0.0751	0.024255324554522	0.00196	135430	0.000574946283160684	77.9086185065217	-0.0366	0.132	0.781	920890	8785	912105	0.0501	0.276	0.856	908397	3798	904599	FALSE	F	F	F	0	0
rs76063867	15	44872305	G	A	0.0538725796377264	SORD2P	-0.0252	0.0204568085099919	0.218	163511	6.47363901231312e-05	10.5856676905564	-0.1421	0.0188283826314289	4.45e-14	246139	0.00205842739242601	507.700207103003	-0.0422	0.0236282801010245	0.0741	131471	0.000181539986436881	23.8712140567464	0.0768	0.0243633061883183	0.00162	135430	0.000601270417107359	81.4778402630153	-0.0366	0.132	0.781	920890	8785	912105	0.0501	0.276	0.856	908397	3798	904599	FALSE	F	F	F	0	0
rs113695774	15	44872594	T	G	0.0441911305434104	SORD2P	-0.0428	0.0273793197063	0.118	163511	0.000154747521610674	25.3065286336263	-0.1704	0.0241596574531099	1.75e-12	246139	0.00245287459444656	605.22774180502	-0.0643	0.0317122025516184	0.0426	131471	0.000349267447279301	45.9338852372028	0.0551	0.0326511216848343	0.0915	135430	0.000256471647679503	34.7423527303888	0.317	0.151	0.0351	920890	8785	912105	0.26	0.293	0.374	908397	3798	904599	FALSE	F	F	F	0	0
rs10152915	15	44874221	A	G	0.0481230031948882	SORD2P	-0.0228	0.0204120599027553	0.264	163511	4.7624808651206e-05	7.7874557138383	-0.1399	0.0188113566109268	1.03e-13	246139	0.00179307716060613	442.135415996429	-0.0385	0.0236126723840152	0.103	131471	0.000135795384393756	17.8553080592841	0.0753	0.0243199192936819	0.00196	135430	0.000519461663752533	70.3862171401389	-0.0368	0.132	0.78	920890	8785	912105	0.05	0.276	0.857	908397	3798	904599	FALSE	F	F	F	0	0
rs1829896	15	44874513	G	A	0.0544971892567146	SORD2P	-0.0219	0.0204409860051332	0.284	163511	4.94259645434557e-05	8.0819894966622	-0.1413	0.0188175252213597	5.96e-14	246139	0.00205755402519886	507.484351570673	-0.0365	0.0236027019045833	0.122	131471	0.000137294345954043	18.052428864646	0.0758	0.0243470577700385	0.00185	135430	0.000592114007046268	80.2363247980488	-0.0368	0.132	0.78	920890	8785	912105	0.0501	0.276	0.856	908397	3798	904599	FALSE	F	F	F	0	0
rs75787716	15	44874945	A	G	0.0538725796377264	SORD2P	-0.0208	0.0203614711890458	0.307	163511	4.41036026437255e-05	7.21165402459643	-0.1399	0.018798130206404	9.9e-14	246139	0.00199518341341305	492.070230188755	-0.0348	0.0235210592428554	0.139	131471	0.000123454204293772	16.2324047429092	0.0737	0.0242779823047531	0.0024	135430	0.000553710007035636	75.0293833532065	-0.0369	0.132	0.78	920890	8785	912105	0.0502	0.276	0.856	908397	3798	904599	FALSE	F	F	F	0	0
rs74009458	15	44875058	T	A	0.0544971892567146	SORD2P	-0.0222	0.020421618207721	0.277	163511	5.07893754625564e-05	8.30494179531418	-0.1406	0.0188084897174703	7.7e-14	246139	0.00203721828244254	502.458413852427	-0.0364	0.0235380369678584	0.122	131471	0.000136543078712906	17.9536334596938	0.0753	0.0243080149686686	0.00195	135430	0.000584328240233111	79.1806724212662	-0.0369	0.132	0.78	920890	8785	912105	0.0502	0.276	0.856	908397	3798	904599	FALSE	F	F	F	0	0
rs74244944	15	44875303	T	C	0.0540287320424735	SORD2P	-0.0227	0.0203225333242344	0.264	163511	5.26725605853775e-05	8.61289137179708	-0.1429	0.0187754762288768	2.72e-14	246139	0.00208735912380067	514.850991569577	-0.0393	0.0234959203418542	0.0944	131471	0.000157876619182421	20.7591586330758	0.0777	0.0242261921963398	0.00134	135430	0.000617127293944174	83.6279242388553	-0.0259	0.13	0.843	920890	8785	912105	0.0236	0.273	0.931	908397	3798	904599	FALSE	F	F	F	0	0
rs74009459	15	44875419	G	A	0.0535602748282324	SORD2P	-0.0213	0.0204663662917993	0.298	163511	4.59965184095005e-05	7.52119067720446	-0.1399	0.0188364099434393	1.11e-13	246139	0.0019842718999227	489.37378327799	-0.0359	0.0236486490244057	0.129	131471	0.000130663609273619	17.1804589083634	0.0748	0.0243752268203951	0.00215	135430	0.000567242743639692	76.8641509174901	-0.0366	0.132	0.781	920890	8785	912105	0.0505	0.276	0.855	908397	3798	904599	FALSE	F	F	F	0	0
rs12324633	15	44877355	T	C	0.0538725796377264	SORD2P	-0.0229	0.0204158680598879	0.262	163511	5.34586960576833e-05	8.74144523995993	-0.1403	0.018796755004149	8.39e-14	246139	0.00200660892142042	494.893758322263	-0.0369	0.0235408070594399	0.117	131471	0.000138803407904316	18.250878517908	0.0725	0.0242830276556571	0.00283	135430	0.000535825539469495	72.6046846035705	-0.0432	0.133	0.745	920890	8785	912105	0.0286	0.285	0.92	908397	3798	904599	FALSE	F	F	F	0	0
rs12324756	15	44878291	G	A	0.0544971892567146	SORD2P	-0.0264	0.0202803069878753	0.193	163511	7.18248582143968e-05	11.7448543142737	-0.1404	0.0187239868082524	6.46e-14	246139	0.00203142662003487	501.027053669706	-0.0408	0.0233822535019283	0.081	131471	0.000171548628297196	22.5571962696823	0.0724	0.0241516213172561	0.00272	135430	0.000540186910000426	73.1959723536679	-0.0432	0.133	0.745	920890	8785	912105	0.0288	0.285	0.919	908397	3798	904599	FALSE	F	F	F	0	0
rs1829895	15	44878718	A	T	0.0538725796377264	SORD2P	-0.0222	0.0203791433516046	0.276	163511	5.02404297497543e-05	8.21517516188318	-0.1405	0.0188014943687339	7.85e-14	246139	0.00201233390830206	496.308569751636	-0.0366	0.0235404049356075	0.12	131471	0.000136555616580596	17.955282250873	0.074	0.0242951091817573	0.00232	135430	0.000558226997219492	75.6417910693343	-0.0432	0.133	0.745	920890	8785	912105	0.0289	0.285	0.919	908397	3798	904599	FALSE	F	F	F	0	0
rs73415309	15	44878732	C	T	0.0443472829481574	SORD2P	-0.0428	0.0274537651527615	0.119	163511	0.000155268961895692	25.3918152513975	-0.1704	0.024151423343121	1.72e-12	246139	0.00246113984880624	607.27216067934	-0.0625	0.0317204956800697	0.0488	131471	0.000331098448775574	43.5435991802186	0.0531	0.0326615794460893	0.104	135430	0.000238993535270937	32.3741537081185	0.318	0.151	0.035	920890	8785	912105	0.259	0.292	0.376	908397	3798	904599	FALSE	F	F	F	0	0
rs60480925	15	44879139	G	A	0.0544971892567146	SORD2P	-0.0227	0.0204504920730998	0.267	163511	5.31029487908869e-05	8.68327116115294	-0.1407	0.018825290113348	7.78e-14	246139	0.00204011720528111	503.174864254107	-0.0374	0.0235984203479372	0.113	131471	0.000144148500166394	18.9537913289681	0.0745	0.0243319797699455	0.0022	135430	0.00057197819000295	77.5061941683739	-0.0433	0.133	0.744	920890	8785	912105	0.0289	0.285	0.919	908397	3798	904599	FALSE	F	F	F	0	0
rs1818870	15	44880209	C	T	0.0544971892567146	SORD2P	-0.023	0.0204191949022423	0.26	163511	5.45158258657827e-05	8.91431414268578	-0.1409	0.018817098734734	7e-14	246139	0.00204592123422773	504.609305722678	-0.0376	0.0235265682605895	0.11	131471	0.000145694317534989	19.157077309312	0.0745	0.0243211489063216	0.00219	135430	0.00057197819000295	77.5061941683739	-0.0434	0.133	0.744	920890	8785	912105	0.0292	0.285	0.919	908397	3798	904599	FALSE	F	F	F	0	0
rs55721737	15	44881502	G	A	0.0544971892567146	SORD2P	-0.0232	0.0204244010743854	0.256	163511	5.54680493648372e-05	9.07002838037711	-0.1405	0.0188090018800564	8.03e-14	246139	0.00203432142069379	501.742476993929	-0.038	0.0235085034456305	0.106	131471	0.000148810685350076	19.5669037566474	0.0742	0.0242979907893315	0.00226	135430	0.000567380929148749	76.8828863562532	-0.0434	0.133	0.744	920890	8785	912105	0.0296	0.285	0.917	908397	3798	904599	FALSE	F	F	F	0	0
rs74009467	15	44881933	A	G	0.0537164272329794	SORD2P	-0.0221	0.0203296289365151	0.277	163511	4.96527107316204e-05	8.11906821276189	-0.1409	0.0188046234736888	6.74e-14	246139	0.0020182752853951	497.776874685111	-0.0375	0.0235299362083573	0.111	131471	0.000142962110657728	18.7977730953783	0.076	0.0242836742290936	0.00175	135430	0.000587199396379761	79.5699632873306	-0.0433	0.133	0.745	920890	8785	912105	0.0289	0.285	0.919	908397	3798	904599	FALSE	F	F	F	0	0
rs73415323	15	44881960	T	C	0.0441911305434104	SORD2P	-0.0411	0.0274271882447755	0.134	163511	0.000142698631419756	23.3358405173177	-0.1742	0.0241497349166254	5.46e-13	246139	0.00256349494589578	632.592603439678	-0.0601	0.0317286275537757	0.0582	131471	0.000305130139931964	40.1273984454182	0.0527	0.0326025824101244	0.106	135430	0.00023461587490944	31.7810150378842	0.318	0.151	0.0349	920890	8785	912105	0.259	0.292	0.376	908397	3798	904599	FALSE	F	F	F	0	0
rs74009468	15	44882469	G	A	0.0537164272329794	SORD2P	-0.0213	0.0204240461034325	0.297	163511	4.6123007988839e-05	7.54187476719721	-0.14	0.0188248028987115	1.03e-13	246139	0.00199257412898949	491.425419965238	-0.0362	0.0235965812029965	0.125	131471	0.000133221879673112	17.5168809305479	0.0764	0.0243719511944563	0.00172	135430	0.0005933967085687	80.4102446225361	-0.0433	0.133	0.745	920890	8785	912105	0.029	0.285	0.919	908397	3798	904599	FALSE	F	F	F	0	0
rs537723145	15	44882705	G	C	0.0014053716427233	SORD2P	-0.0798	0.0212406599872059	0.000172	163511	1.78737710288815e-05	2.92257466459175	-0.2025	0.019107145537537	3.04e-26	246139	0.000115096061465234	28.332660258475	-0.0898	0.0244364486427954	0.000238	131471	2.26340922054104e-05	2.9757488215263	0.0576	0.0252054636553115	0.0223	135430	9.31226602985877e-06	1.26115330808682	-0.0398	0.0993	0.689	920890	8785	912105	-0.127	0.177	0.474	908397	3798	904599	FALSE	F	F	F	0	0
rs56282581	15	44882972	A	G	0.0537164272329794	SORD2P	-0.0231	0.0203363648628579	0.256	163511	5.4247830661739e-05	8.87048974849604	-0.1403	0.0188041857901958	8.58e-14	246139	0.00200112288197453	493.538013011527	-0.0369	0.0235408070594399	0.117	131471	0.000138423921417009	18.200973974964	0.0741	0.0243071725699533	0.0023	135430	0.00055820642618351	75.6390020622017	-0.0435	0.133	0.744	920890	8785	912105	0.029	0.285	0.919	908397	3798	904599	FALSE	F	F	F	0	0
rs111287575	15	44883358	G	T	0.0441911305434104	SORD2P	-0.0437	0.0271893341532614	0.108	163511	0.00016132402095417	26.3821854224293	-0.1697	0.0240267749513679	1.63e-12	246139	0.00243276326241436	600.253325358959	-0.0601	0.0314104577786109	0.0557	131471	0.000305130139931964	40.1273984454182	0.0462	0.0323299676720324	0.153	135430	0.000180310125353025	24.4234434504596	0.318	0.151	0.0347	920890	8785	912105	0.259	0.292	0.376	908397	3798	904599	FALSE	F	F	F	0	0
rs111334364	15	44883822	T	C	0.0441911305434104	SORD2P	-0.0414	0.0274141285160544	0.131	163511	0.000144789426008729	23.677802552702	-0.1697	0.0242015022111368	2.35e-12	246139	0.00243276326241436	600.253325358959	-0.0613	0.0318402734428921	0.0542	131471	0.000317436683597482	41.7463351740674	0.0523	0.0327244553199157	0.11	135430	0.000231067859849364	31.3002906148447	0.318	0.151	0.0346	920890	8785	912105	0.259	0.292	0.376	908397	3798	904599	FALSE	F	F	F	0	0
rs112471377	15	44884808	T	C	0.0443472829481574	SORD2P	-0.0431	0.0274961730152265	0.117	163511	0.000157453258094078	25.7490790540947	-0.1714	0.0242215241083116	1.48e-12	246139	0.00249011122795286	614.438527591075	-0.0625	0.0319022544045598	0.0501	131471	0.000331098448775574	43.5435991802186	0.0521	0.032782397003474	0.112	135430	0.000230076656727272	31.1659920345119	0.319	0.151	0.0342	920890	8785	912105	0.26	0.293	0.374	908397	3798	904599	FALSE	F	F	F	0	0
rs74009474	15	44885800	A	G	0.0543410368519675	SORD2P	-0.0256	0.0250085158012298	0.306	163511	6.73553954449924e-05	11.0139552031234	-0.1755	0.0230756761411893	2.84e-14	246139	0.00316553194969883	781.628808469035	-0.0554	0.028437599267303	0.0514	131471	0.000315436531805348	41.483210720035	0.0666	0.0292304452169534	0.0227	135430	0.000455869900238023	61.7657059756562	-0.0296	0.136	0.827	920890	8785	912105	0.0467	0.284	0.87	908397	3798	904599	FALSE	F	F	F	0	0
rs2412921	15	44887475	T	C	0.0799500312304809	-	-0.0205	0.0249350739687265	0.411	163511	6.18255189507182e-05	10.1096538127064	-0.1744	0.0230118232070276	3.49e-14	246139	0.00447458754568213	1106.31184393005	-0.0515	0.0283314890605597	0.0691	131471	0.000390188536911463	51.3177203454324	0.0698	0.0290846665709174	0.0164	135430	0.000716755267932557	97.1383568545642	-0.0287	0.15	0.848	920890	8785	912105	0.256	0.313	0.413	908397	3798	904599	FALSE	F	F	F	0	0
rs1403733	15	44890627	A	T	0.0538725796377264	-	-0.0252	0.0250799721171884	0.315	163511	6.47363901231312e-05	10.5856676905564	-0.1765	0.0231123220968819	2.23e-14	246139	0.00317568060155787	784.142682932694	-0.0548	0.0285348512685918	0.0548	131471	0.000306131848380209	40.2591725896168	0.0663	0.0293318375267351	0.0238	135430	0.000448099494048165	60.7124234862014	-0.0565	0.151	0.708	920890	8785	912105	0.278	0.316	0.378	908397	3798	904599	FALSE	F	F	F	0	0
rs113513695	15	44892236	T	C	0.0449718925671455	-	-0.0329	0.0215590734129152	0.127	163511	9.29777665348913e-05	15.2041152730338	-0.1349	0.0193102762342551	2.83e-12	246139	0.00156318800193976	385.360796607121	-0.0419	0.0252927402191999	0.0976	131471	0.000150804867569886	19.8291554677097	0.0733	0.0261069767058347	0.00499	135430	0.0004615250339868	62.5322725119607	0.255	0.131	0.0515	920890	8785	912105	0.0567	0.259	0.827	908397	3798	904599	FALSE	F	F	F	0	0
rs59157843	15	44893671	G	A	0.0538725796377264	-	-0.0252	0.0250281994610742	0.314	163511	6.47363901231312e-05	10.5856676905564	-0.1762	0.0231097407355038	2.45e-14	246139	0.00316489426142351	781.470851437181	-0.0548	0.0285112878798479	0.0546	131471	0.000306131848380209	40.2591725896168	0.0669	0.0293187083736347	0.0225	135430	0.000456246590764341	61.8167669832213	-0.0568	0.151	0.707	920890	8785	912105	0.28	0.316	0.376	908397	3798	904599	FALSE	F	F	F	0	0
rs60775307	15	44893823	A	T	0.0538725796377264	-	-0.0252	0.0250799721171884	0.315	163511	6.47363901231312e-05	10.5856676905564	-0.1771	0.0231118211624914	1.82e-14	246139	0.00319730832977739	789.500155790889	-0.0562	0.0285104249507696	0.0487	131471	0.00032197342532833	42.3431576259902	0.0698	0.0293244156587347	0.0173	135430	0.000496658922485985	67.2949471903923	-0.0568	0.151	0.707	920890	8785	912105	0.28	0.316	0.376	908397	3798	904599	FALSE	F	F	F	0	0
rs59348731	15	44895389	C	T	0.0421611492816989	-	-0.0311	0.0216042515414584	0.15	163511	7.81188179253207e-05	12.7741276999072	-0.1345	0.0193357469870466	3.5e-12	246139	0.00146109836123854	360.156591545868	-0.0412	0.0253419411144798	0.104	131471	0.000137097431063736	18.0265335559598	0.0722	0.0261432483515846	0.00575	135430	0.000421026352946959	57.0427734377633	0.266	0.131	0.0434	920890	8785	912105	0.0638	0.26	0.806	908397	3798	904599	FALSE	F	F	F	0	0
rs74691046	15	44895975	T	C	0.0537164272329794	-	-0.0243	0.0251010019415602	0.333	163511	6.00303621136228e-05	9.81609374249825	-0.1786	0.0231133739791618	1.1e-14	246139	0.00324280866650723	800.77194695758	-0.0538	0.0285153200230566	0.0592	131471	0.000294254401117977	38.6967185403186	0.0664	0.0293550988956053	0.0237	135430	0.000448223450599465	60.7292257308937	-0.0579	0.151	0.701	920890	8785	912105	0.28	0.316	0.375	908397	3798	904599	FALSE	F	F	F	0	0
rs111279129	15	44897589	A	G	0.0449718925671455	-	-0.0342	0.0216989659138835	0.115	163511	0.000100470722600373	16.4295180672166	-0.1351	0.0193693404807325	3.06e-12	246139	0.00156782653945594	386.506095456184	-0.0425	0.0254167851068669	0.0945	131471	0.000155154784973945	20.4012097710548	0.0693	0.0262171362659151	0.00821	135430	0.000412528334001118	55.8909438150412	0.256	0.131	0.0505	920890	8785	912105	0.0563	0.259	0.828	908397	3798	904599	FALSE	F	F	F	0	0
rs141864653	15	44897592	C	G	0.0449718925671455	-	-0.0305	0.0220189323973643	0.166	163511	7.99073986004218e-05	13.0666229576054	-0.1346	0.0196212252836538	6.89e-12	246139	0.00155624308049193	383.646049613111	-0.0383	0.0260176551554415	0.141	131471	0.000126004153650065	16.5677276787244	0.074	0.0268823706919359	0.00591	135430	0.000470382063677409	63.7328809237572	0.256	0.131	0.0505	920890	8785	912105	0.0565	0.259	0.827	908397	3798	904599	FALSE	F	F	F	0	0
rs144591573	15	44897594	C	T	0.0449718925671455	-	-0.0313	0.0219032032063769	0.153	163511	8.41542373930097e-05	13.7611332595687	-0.1363	0.0195465023535086	3.1e-12	246139	0.00159580207460905	393.413745709631	-0.0394	0.0258184648166826	0.127	131471	0.000133345927752057	17.533193755623	0.0729	0.0267015487338938	0.00633	135430	0.000456501669654467	61.8513433594791	0.256	0.131	0.0505	920890	8785	912105	0.0565	0.259	0.827	908397	3798	904599	FALSE	F	F	F	0	0
rs74009475	15	44898960	C	T	0.0824484697064335	-	-0.0309	0.0213599578645344	0.148	163511	0.000144464127066118	23.6245978593609	-0.1331	0.0191674728104609	3.81e-12	246139	0.00268039728751666	661.518078420531	-0.0365	0.0249196052025724	0.143	131471	0.000201571342239645	26.5057255875876	0.0679	0.0257393319734294	0.00834	135430	0.000697561667836428	94.5353257712663	0.227	0.129	0.0791	920890	8785	912105	0.0501	0.251	0.842	908397	3798	904599	FALSE	F	F	F	0	0
rs111282122	15	44899341	G	C	0.0826046221111805	-	-0.0252	0.0214470495925222	0.24	163511	9.62480576045343e-05	15.7389384931185	-0.1289	0.0192109395889961	1.95e-11	246139	0.00251823773178293	621.396304207502	-0.029	0.025050383843009	0.247	131471	0.000127463807705677	16.759675587324	0.0635	0.0258147150978658	0.0139	135430	0.000611136668990746	82.8156284754056	0.247	0.128	0.0531	920890	8785	912105	-0.00941	0.246	0.97	908397	3798	904599	FALSE	F	F	F	0	0
rs78581820	15	44902741	T	C	0.0596502186133666	-	-0.0273	0.0214445480368974	0.203	163511	8.36097177494078e-05	13.6720844586106	-0.1324	0.0192576025763093	6.19e-12	246139	0.00196656105115439	484.997214079116	-0.0331	0.0251420656135966	0.188	131471	0.00012291006569715	16.1608497582441	0.0698	0.0259591147547007	0.00717	135430	0.000546565617764662	74.0607675518017	0.25	0.131	0.0552	920890	8785	912105	0.0503	0.258	0.845	908397	3798	904599	FALSE	F	F	F	0	0
rs149896003	15	44902800	T	C	0.0384134915677701	-	-0.0266	0.0256118872620645	0.299	163511	5.22715543026083e-05	8.54731635397612	-0.1798	0.0235149378676368	2.07e-14	246139	0.00238825950923864	589.246303914078	-0.0583	0.0292575500626732	0.0463	131471	0.000251095685459314	33.019589748172	0.0663	0.0301157050138651	0.0277	135430	0.000324735073396507	43.9925074300713	-0.0523	0.152	0.731	920890	8785	912105	0.294	0.318	0.355	908397	3798	904599	FALSE	F	F	F	0	0
rs555019997	15	44903615	C	T	0.023735165521549	-	-0.0213	0.026931207013935	0.429	163511	2.10256346341937e-05	3.43795277854139	-0.1376	0.023272816043485	3.37e-09	246139	0.000877458881640573	216.16477244985	-0.0414	0.0325203036163938	0.203	131471	7.94311021570293e-05	10.4435571127344	0.0695	0.0337209730300025	0.0393	135430	0.000223851245766524	30.3225142442571	-0.35	0.277	0.207	920890	8785	912105	-0.32	0.318	0.314	908397	3798	904599	FALSE	F	F	F	0	0
rs73415366	15	44904757	G	A	0.0571517801374141	-	-0.0271	0.0214290040358633	0.206	163511	7.91480327859578e-05	12.9424400614695	-0.1319	0.0192396675054407	7.1e-12	246139	0.00187495623245504	462.363012599918	-0.0326	0.0251557021005216	0.195	131471	0.00011453461053581	15.0594755436987	0.0645	0.0259398873776097	0.0129	135430	0.000448353921376045	60.7469109798643	0.256	0.131	0.0504	920890	8785	912105	0.0581	0.259	0.822	908397	3798	904599	FALSE	F	F	F	0	0
rs73415368	15	44905018	T	C	0.0596502186133666	-	-0.0274	0.0214754718355323	0.202	163511	8.4223364995566e-05	13.772438148145	-0.1315	0.0192565459818889	8.56e-12	246139	0.00193991619604744	478.413234328206	-0.0323	0.0251478151748548	0.199	131471	0.000117040591488923	15.3890106613675	0.0661	0.0259306770705733	0.0108	135430	0.000490156066615532	66.4134087247994	0.247	0.131	0.0588	920890	8785	912105	0.0505	0.258	0.845	908397	3798	904599	FALSE	F	F	F	0	0
rs77449463	15	44906911	G	C	0.0387257963772642	-	-0.0274	0.0256809762569604	0.286	163511	5.58957472941061e-05	9.13996862968879	-0.1814	0.0235887164004107	1.47e-14	246139	0.00244992171217162	604.497351655556	-0.0595	0.0294155508093088	0.0431	131471	0.000263579465285789	34.6616648247378	0.0655	0.030292717324575	0.0306	135430	0.000319418628894105	43.2720479721036	-0.0583	0.152	0.701	920890	8785	912105	0.29	0.317	0.361	908397	3798	904599	FALSE	F	F	F	0	0
rs9989321	15	44908420	T	C	0.0596502186133666	-	-0.0306	0.0215176189283073	0.155	163511	0.000105044741391721	17.1775650330955	-0.1323	0.0192488194168368	6.28e-12	246139	0.00196359153696686	484.263425698777	-0.0384	0.0251631738314876	0.127	131471	0.000165422245574966	21.7514953847064	0.0699	0.0259601623783526	0.00709	135430	0.000548132830201377	74.2732445322458	0.246	0.13	0.0593	920890	8785	912105	0.0491	0.258	0.849	908397	3798	904599	FALSE	F	F	F	0	0
rs12050852	15	44908967	T	C	0.178638351030606	-	-0.0328	0.00778043209228987	2.49e-05	163511	0.000315708885569255	51.6375466028349	-0.0972	0.00666612172280435	3.7e-48	246139	0.00277250059250133	684.312234411863	-0.0488	0.00878327045843298	2.76e-08	131471	0.000698841619990005	91.9402606191394	0.0581	0.00901178411164177	1.14e-10	135430	0.000990584167921283	134.285854134325	-0.00577	0.028	0.837	920890	8785	912105	-0.0586	0.0419	0.162	908397	3798	904599	FALSE	F	F	F	0	0
rs76796441	15	44910016	T	G	0.0382573391630231	-	-0.0269	0.0257404025940519	0.296	163511	5.32486004584697e-05	8.70708905267004	-0.1817	0.023591412597393	1.34e-14	246139	0.002429480917608	599.441476245041	-0.0588	0.0294135712015658	0.0456	131471	0.000254424125107629	33.4573976729062	0.0656	0.0302841947403549	0.0303	135430	0.000316673204169318	42.9000039759603	-0.0601	0.152	0.692	920890	8785	912105	0.294	0.317	0.355	908397	3798	904599	FALSE	F	F	F	0	0
rs9302117	15	44910024	A	G	0.0596502186133666	-	-0.0278	0.0214037695745002	0.194	163511	8.6700390808212e-05	14.1775233974792	-0.133	0.0192129408062028	4.44e-12	246139	0.00198442525361842	489.411679546185	-0.0348	0.025063916636832	0.165	131471	0.000135859480984909	17.8637370636509	0.0706	0.0258640430216332	0.00634	135430	0.000559166140376817	75.7691195851098	0.245	0.13	0.0602	920890	8785	912105	0.0479	0.257	0.852	908397	3798	904599	FALSE	F	F	F	0	0
rs8033562	15	44911538	C	T	0.056683322923173	-	-0.0289	0.0216045308061158	0.181	163511	8.93178983246924e-05	14.6055847773082	-0.131	0.0193105164103605	1.17e-11	246139	0.00183520845434088	452.543214459231	-0.0347	0.0252877887180039	0.17	131471	0.000128766164430238	16.9309390035546	0.0638	0.0260979973308424	0.0145	135430	0.000435295489825027	58.976869961522	0.157	0.117	0.182	920890	8785	912105	-0.176	0.195	0.368	908397	3798	904599	FALSE	F	F	F	0	0
rs73415393	15	44912338	T	C	0.0534041224234853	-	-0.0253	0.0213950127763422	0.237	163511	6.47158157105119e-05	10.5823031533908	-0.1272	0.0191909759242865	3.4e-11	246139	0.00163585049550152	403.303076949523	-0.0322	0.0250141663476382	0.198	131471	0.000104828924621986	13.7831987690327	0.0676	0.0258080245343879	0.00881	135430	0.000462022131264774	62.5996556192314	0.155	0.117	0.185	920890	8785	912105	-0.138	0.195	0.48	908397	3798	904599	FALSE	F	F	F	0	0
rs16976480	15	44912773	G	A	0.0535602748282324	-	-0.0269	0.0214587919979848	0.21	163511	7.33618565238349e-05	11.9962038621423	-0.1321	0.0192126783909721	6.17e-12	246139	0.00176917742250949	436.231794686359	-0.0373	0.0250192279936403	0.136	131471	0.000141053353827402	18.5467594569587	0.074	0.0258425767661703	0.00419	135430	0.000555174094228272	75.2278818042878	0.155	0.117	0.185	920890	8785	912105	-0.138	0.195	0.479	908397	3798	904599	FALSE	F	F	F	0	0
rs111614380	15	44913563	C	A	0.0579325421611493	-	-0.0276	0.0213929290065804	0.197	163511	8.31481801310159e-05	13.5966063181136	-0.1302	0.0192097072867327	1.22e-11	246139	0.00185036136776437	456.286691243521	-0.0352	0.0250521048139662	0.16	131471	0.00013524459292892	17.7828764256554	0.0697	0.0258267515414807	0.00696	135430	0.000530273763931799	71.8520165410129	0.152	0.117	0.194	920890	8785	912105	-0.14	0.195	0.474	908397	3798	904599	FALSE	F	F	F	0	0
rs28570452	15	44913873	G	A	0.037632729544035	-	-0.0273	0.025693650874533	0.288	163511	5.39836013187222e-05	8.82728119645179	-0.1816	0.0236038924145627	1.43e-14	246139	0.00238873651210342	589.364274841844	-0.059	0.0294452232823664	0.0451	131471	0.000252139323203682	33.1568648317231	0.0672	0.0303266075964907	0.0267	135430	0.000327095903848352	44.3124384834921	-0.13	0.155	0.398	920890	8785	912105	0.335	0.335	0.318	908397	3798	904599	FALSE	F	F	F	0	0
rs73417370	15	44914868	T	C	0.0537164272329794	-	-0.0318	0.021384533120068	0.137	163511	0.000102804625622415	16.8112098010253	-0.132	0.0191870239809848	6e-12	246139	0.00177135773589352	436.770355587802	-0.0422	0.0249296109436067	0.0905	131471	0.00018104365876886	23.8059386889239	0.0712	0.02573319214542	0.00566	135430	0.000515369132268597	69.8313997927879	0.155	0.117	0.185	920890	8785	912105	-0.139	0.195	0.478	908397	3798	904599	FALSE	F	F	F	0	0
rs111594025	15	44915701	C	T	0.0537164272329794	-	-0.0262	0.021361108295844	0.22	163511	6.97848257705892e-05	11.4112434085564	-0.1327	0.0191766102056508	4.52e-12	246139	0.00179019467774864	441.423381184649	-0.033	0.0249526441019236	0.186	131471	0.000110709858493345	14.5565259371882	0.0666	0.0257187020743083	0.00961	135430	0.000450927658345951	61.0957806917976	0.155	0.117	0.186	920890	8785	912105	-0.138	0.195	0.479	908397	3798	904599	FALSE	F	F	F	0	0
rs115165526	15	44916573	T	C	0.0537164272329794	-	-0.0283	0.0213987826692254	0.186	163511	8.14200354166528e-05	13.3139925966903	-0.1311	0.0191835965106351	8.26e-12	246139	0.00174728520385253	430.824311165008	-0.0366	0.0249253635484997	0.142	131471	0.000136182275521896	17.9061860857553	0.0687	0.0257579365627772	0.00765	135430	0.000479812866880124	65.0112901893667	0.155	0.117	0.185	920890	8785	912105	-0.138	0.195	0.479	908397	3798	904599	FALSE	F	F	F	0	0
rs73417377	15	44917016	T	C	0.0532479700187383	-	-0.03	0.0216068246869241	0.165	163511	9.07427226737193e-05	14.8385983364709	-0.1348	0.0193498379693298	3.25e-12	246139	0.00183209960379229	451.77519733867	-0.0365	0.0253554720663418	0.15	131471	0.000134324435868958	17.6618716802059	0.0642	0.0261809588870333	0.0142	135430	0.000415565372756565	56.3025847062767	0.155	0.117	0.186	920890	8785	912105	-0.138	0.195	0.479	908397	3798	904599	FALSE	F	F	F	0	0
rs73417380	15	44917633	G	T	0.0537164272329794	-	-0.0282	0.021371634266205	0.187	163511	8.0845645425388e-05	13.2200594220963	-0.1338	0.019168819014562	2.95e-12	246139	0.00181999687702993	448.785359273852	-0.0346	0.0249198711389191	0.165	131471	0.000121705614503115	16.0024630227058	0.0652	0.0257057650541553	0.0112	135430	0.00043216899618875	58.5530876449613	0.155	0.117	0.186	920890	8785	912105	-0.138	0.195	0.479	908397	3798	904599	FALSE	F	F	F	0	0
rs112588386	15	44917809	T	C	0.0537164272329794	-	-0.0313	0.0216364621734604	0.148	163511	9.95971912464142e-05	16.2866592490259	-0.1324	0.0192076898275486	5.46e-12	246139	0.00178210950323443	439.426192391044	-0.038	0.0253584708832474	0.134	131471	0.00014679984909494	19.3024629593123	0.0652	0.0261335293259688	0.0126	135430	0.00043216899618875	58.5530876449613	0.155	0.117	0.186	920890	8785	912105	-0.138	0.195	0.479	908397	3798	904599	FALSE	F	F	F	0	0
rs79460068	15	44918378	A	C	0.0368519675202998	-	-0.0286	0.0255510323450797	0.263	163511	5.80651809046579e-05	9.49473097781157	-0.1781	0.0234601665454894	3.16e-14	246139	0.00225170533140397	555.478769662912	-0.0615	0.0292015844117794	0.0352	131471	0.000268493606627026	35.308065959621	0.066	0.0300943535970368	0.0283	135430	0.000309222856888711	41.8903865277226	-0.0566	0.152	0.71	920890	8785	912105	0.303	0.318	0.341	908397	3798	904599	FALSE	F	F	F	0	0
rs111475679	15	44919713	A	G	0.0535602748282324	-	-0.0294	0.021425388712084	0.17	163511	8.76315339823136e-05	14.3298002322901	-0.1338	0.0192328815315546	3.48e-12	246139	0.00181500564490065	447.552354468662	-0.0371	0.0250756120089062	0.139	131471	0.000139544772650974	18.3483721350691	0.0687	0.025887779554148	0.00796	135430	0.000478497008909465	64.8329152786308	0.155	0.117	0.185	920890	8785	912105	-0.139	0.195	0.477	908397	3798	904599	FALSE	F	F	F	0	0
rs111499181	15	44919918	A	G	0.0535602748282324	-	-0.0299	0.0215348019379677	0.165	163511	9.0637544189375e-05	14.8213975879393	-0.1329	0.0193097679484513	5.88e-12	246139	0.00179067064894784	441.540955950203	-0.036	0.0252535165968839	0.154	131471	0.000131392554075939	17.2763176713134	0.0636	0.0260689198735221	0.0147	135430	0.00041009076044368	55.5605563761817	0.257	0.136	0.058	920890	8785	912105	0.157	0.288	0.586	908397	3798	904599	FALSE	F	F	F	0	0
rs142557855	15	44920168	T	G	0.00218613366645846	-	-0.0609	0.020315383124598	0.00272	163511	1.61804586628204e-05	2.64569342403218	-0.2124	0.017786857492128	7.2e-33	246139	0.000196818205517242	48.4537792372773	-0.0732	0.0230992624028197	0.00153	131471	2.33764417226741e-05	3.07334926080813	0.0719	0.0237143110711492	0.00243	135430	2.25535039292665e-05	3.05444481856593	-0.0829	0.0837	0.322	920890	8785	912105	-0.215	0.148	0.145	908397	3798	904599	FALSE	F	F	F	0	0
rs62026015	15	44920984	A	G	0.0535602748282324	-	-0.0276	0.0213451797861193	0.196	163511	7.72296234513018e-05	12.6287138117113	-0.1339	0.0191844522228407	2.96e-12	246139	0.00181771967165421	448.222810241413	-0.0358	0.0249912265293025	0.152	131471	0.000129936692134171	17.0848669292817	0.0693	0.0257373283665213	0.00709	135430	0.000486891533197651	65.9708672145759	0.152	0.117	0.193	920890	8785	912105	-0.14	0.195	0.473	908397	3798	904599	FALSE	F	F	F	0	0
rs113153171	15	44921349	T	C	0.0640224859462836	-	-0.0274	0.0214754718355323	0.202	163511	8.99764947423164e-05	14.7132905291293	-0.1337	0.0192610088415737	3.88e-12	246139	0.0021423516533916	528.444122049446	-0.0334	0.0251403923651551	0.184	131471	0.000133696758584286	17.5793294536835	0.0644	0.0259283340747478	0.013	135430	0.00049704954344197	67.3479008126098	0.155	0.117	0.185	920890	8785	912105	-0.139	0.195	0.478	908397	3798	904599	FALSE	F	F	F	0	0
rs1969188	15	44921808	G	C	0.0538725796377264	-	-0.0318	0.0215477661761061	0.14	163511	0.000103086462503331	16.8573021571038	-0.1344	0.0192948118607499	3.27e-12	246139	0.00184139065239129	454.070492167438	-0.0385	0.0252287029300071	0.127	131471	0.000151101527872278	19.868168878514	0.0641	0.0260586336657197	0.0139	135430	0.000418854760490399	56.7484318545263	0.155	0.117	0.185	920890	8785	912105	-0.139	0.195	0.477	908397	3798	904599	FALSE	F	F	F	0	0
rs112495558	15	44923273	C	T	0.0535602748282324	-	-0.0332	0.0213535913623543	0.12	163511	0.000111748556176437	18.2739367579014	-0.1357	0.0191503187020868	1.38e-12	246139	0.00186691888356932	460.377300320636	-0.0421	0.0249552845094865	0.0916	131471	0.000179692497507511	23.6282387720516	0.0669	0.0257116550467493	0.00927	135430	0.000453751411225164	61.478542094637	0.142	0.117	0.227	920890	8785	912105	-0.133	0.195	0.495	908397	3798	904599	FALSE	F	F	F	0	0
rs113007862	15	44923863	T	C	0.0535602748282324	-	-0.0296	0.0213187336910985	0.165	163511	8.88278550765235e-05	14.5254440197436	-0.1352	0.0191512660393748	1.67e-12	246139	0.0018531865367718	456.984652406751	-0.0372	0.0248883994499883	0.135	131471	0.000140298049407752	18.4474323963696	0.067	0.025687482311278	0.0091	135430	0.000455108931517661	61.6625555573482	0.155	0.117	0.185	920890	8785	912105	-0.139	0.195	0.477	908397	3798	904599	FALSE	F	F	F	0	0
rs16976558	15	44924145	T	C	0.0535602748282324	-	-0.0299	0.0215348019379677	0.165	163511	9.0637544189375e-05	14.8213975879393	-0.1342	0.0192915004393136	3.49e-12	246139	0.00182587391789212	450.237	-0.0363	0.0252165379728276	0.15	131471	0.000133591554460126	17.5654946750568	0.0668	0.026070957508658	0.0104	135430	0.000452395918595538	61.2948039827094	0.156	0.117	0.182	920890	8785	912105	-0.138	0.195	0.48	908397	3798	904599	FALSE	F	F	F	0	0
rs73419303	15	44924234	T	A	0.0535602748282324	-	-0.0277	0.0215663925802934	0.199	163511	7.77902722352832e-05	12.7203991462314	-0.1346	0.0193329701108953	3.35e-12	246139	0.00183677463348953	452.930128534048	-0.0337	0.0253083820941114	0.183	131471	0.000115139822329092	15.1390604105093	0.0646	0.0261506760104865	0.0135	135430	0.000423088079450266	57.3222	0.157	0.117	0.182	920890	8785	912105	-0.138	0.195	0.479	908397	3798	904599	FALSE	F	F	F	0	0
rs16976561	15	44924632	G	A	0.0537164272329794	-	-0.0299	0.0216367539911216	0.167	163511	9.08867957682601e-05	14.8621598633606	-0.1355	0.0193208284170346	2.33e-12	246139	0.00186653873223364	460.28338069366	-0.0366	0.02530014426673	0.148	131471	0.000136182275521896	17.9061860857553	0.0646	0.0261506760104865	0.0135	135430	0.000424251563884377	57.479926742546	0.156	0.117	0.184	920890	8785	912105	-0.139	0.195	0.477	908397	3798	904599	FALSE	F	F	F	0	0
rs57373865	15	44924814	T	G	0.0535602748282324	-	-0.0285	0.0213543564227938	0.182	163511	8.23484583705102e-05	13.465822969466	-0.1356	0.0191495287722374	1.43e-12	246139	0.00186416835888407	459.697761372048	-0.0364	0.0249134826410601	0.144	131471	0.000134328609913932	17.6624205851796	0.0677	0.0257107692547409	0.00846	135430	0.000464668348125547	62.9583598069988	0.155	0.117	0.186	920890	8785	912105	-0.139	0.195	0.477	908397	3798	904599	FALSE	F	F	F	0	0
rs9806443	15	44925426	A	C	0.0399750156152405	-	-0.0221	0.0257634230136061	0.391	163511	3.74874345632668e-05	6.12976272708431	-0.1812	0.0236639386116011	1.9e-14	246139	0.00252009875614125	621.856687805776	-0.0521	0.0295915762922784	0.0783	131471	0.000208341899741768	27.3962089953784	0.0634	0.0304766892735143	0.0375	135430	0.000308517418711994	41.794791402487	-0.0786	0.147	0.593	920890	8785	912105	0.0696	0.284	0.807	908397	3798	904599	FALSE	F	F	F	0	0
rs112463349	15	44925550	C	A	0.0535602748282324	-	-0.027	0.0213499302202328	0.206	163511	7.39083116677155e-05	12.0855673563554	-0.1331	0.0191333733865323	3.49e-12	246139	0.00179606423218614	442.873290794587	-0.0332	0.024932886810816	0.183	131471	0.000111748556176437	14.6931128661086	0.0649	0.0257122916188998	0.0116	135430	0.000427026814578237	57.8560935480332	0.155	0.117	0.186	920890	8785	912105	-0.139	0.195	0.476	908397	3798	904599	FALSE	F	F	F	0	0
rs113268431	15	44925584	C	T	0.0535602748282324	-	-0.0266	0.021312654206543	0.212	163511	7.17346570694222e-05	11.730103497716	-0.1326	0.0191278011127614	4.14e-12	246139	0.00178259548156192	439.546237181544	-0.0339	0.0248784094988084	0.173	131471	0.000116510522430254	15.3193067338139	0.0678	0.0256576625087377	0.00823	135430	0.000466042089721017	63.1445761569647	0.156	0.117	0.182	920890	8785	912105	-0.139	0.195	0.478	908397	3798	904599	FALSE	F	F	F	0	0
rs113538266	15	44925656	T	C	0.0537164272329794	-	-0.0284	0.0215720442122702	0.188	163511	8.19964586468248e-05	13.408258386588	-0.1352	0.0193291723574726	2.66e-12	246139	0.00185828276565123	458.243691443375	-0.0347	0.0253470115382633	0.171	131471	0.000122410131784437	16.0951078198374	0.0645	0.0261659607254624	0.0137	135430	0.000422939108169824	57.3020328118766	0.157	0.117	0.181	920890	8785	912105	-0.138	0.195	0.479	908397	3798	904599	FALSE	F	F	F	0	0
rs112591178	15	44925693	A	C	0.0543410368519675	-	-0.0296	0.0216216582574235	0.171	163511	9.00483753556588e-05	14.7250457724773	-0.1351	0.019333375850617	2.79e-12	246139	0.00187587181276849	462.589218455188	-0.0361	0.0253236652540974	0.154	131471	0.000133938941799726	17.6111775619547	0.0641	0.0261401785772404	0.0142	135430	0.000422287784360259	57.2137507283712	0.174	0.117	0.137	920890	8785	912105	-0.1	0.195	0.608	908397	3798	904599	FALSE	F	F	F	0	0
rs112334671	15	44926695	T	C	0.0370081199250468	-	-0.0255	0.0255891792066165	0.319	163511	4.63478939395505e-05	7.57864904458409	-0.1783	0.0234466330186604	2.86e-14	246139	0.00226596047360848	559.003392685009	-0.0563	0.0291701503337911	0.0536	131471	0.000225926114480975	29.7089923819133	0.0639	0.0300048417448402	0.0332	135430	0.000291039114206708	39.4263197599655	-0.131	0.155	0.396	920890	8785	912105	0.341	0.335	0.31	908397	3798	904599	FALSE	F	F	F	0	0
rs8024287	15	44927475	C	T	0.0396627108057464	-	-0.0286	0.0256582550204988	0.265	163511	6.23115060036259e-05	10.1891269349911	-0.1808	0.0235212024438398	1.51e-14	246139	0.00249019314833288	614.458792025045	-0.0607	0.029315750736666	0.0384	131471	0.000280681354534818	36.9112573010348	0.0648	0.0302004775300319	0.0319	135430	0.000319879341495263	43.3344812653517	-0.105	0.15	0.483	920890	8785	912105	0.267	0.313	0.395	908397	3798	904599	FALSE	F	F	F	0	0
rs113802067	15	44928295	G	A	0.0541848844472205	-	-0.0298	0.0214119872071035	0.164	163511	9.1022115665139e-05	14.884289909849	-0.1304	0.0191779470468739	1.05e-11	246139	0.00174288840402294	429.738309016543	-0.0368	0.0249986869378655	0.141	131471	0.000138806573936262	18.251294868537	0.0649	0.0258041847544523	0.0119	135430	0.000431721613218686	58.4924470885985	0.156	0.117	0.184	920890	8785	912105	-0.139	0.195	0.477	908397	3798	904599	FALSE	F	F	F	0	0
rs111738633	15	44928631	T	A	0.0540287320424735	-	-0.0284	0.0213281320911799	0.183	163511	8.24459633715812e-05	13.4817685423193	-0.1337	0.0191505530823537	2.92e-12	246139	0.00182723973787659	450.574615203508	-0.0355	0.0249632507174807	0.155	131471	0.000128821817768096	16.9382575772847	0.0655	0.0257277567901625	0.0109	135430	0.000438546164395614	59.4174872629063	0.156	0.117	0.184	920890	8785	912105	-0.138	0.195	0.478	908397	3798	904599	FALSE	F	F	F	0	0
rs41534346	15	44929359	G	A	0.0535602748282324	-	-0.03	0.0214023346572527	0.161	163511	9.12448292194019e-05	14.9207122186734	-0.135	0.019169688664322	1.89e-12	246139	0.00184770779169289	455.631125905386	-0.037	0.0249447149719872	0.138	131471	0.000138793523557068	18.2495786718515	0.0651	0.0257604810440359	0.0115	135430	0.000429662776311242	58.2133825938626	0.153	0.117	0.191	920890	8785	912105	-0.141	0.195	0.471	908397	3798	904599	FALSE	F	F	F	0	0
rs56759729	15	44930032	T	A	0.0538725796377264	-	-0.0282	0.021711737482047	0.194	163511	8.10672821893406e-05	13.2563048961067	-0.1358	0.01938144176293	2.44e-12	246139	0.00187995276132266	463.597474165375	-0.035	0.0254466966705118	0.169	131471	0.000124877295762213	16.4195436247679	0.0665	0.0262825864247632	0.0114	135430	0.000450807037701589	61.0794305389965	0.153	0.117	0.192	920890	8785	912105	-0.141	0.195	0.47	908397	3798	904599	FALSE	F	F	F	0	0
rs58517305	15	44930140	T	C	0.0534041224234853	-	-0.0288	0.0215791391219811	0.182	163511	8.38599043617726e-05	13.7129990730799	-0.1346	0.0193306287206287	3.33e-12	246139	0.00183172176999775	451.681856792135	-0.0352	0.0253520076326576	0.165	131471	0.000125272202812031	16.4714746494078	0.064	0.0261531151437047	0.0144	135430	0.000414122984502581	56.1070827777872	0.155	0.117	0.185	920890	8785	912105	-0.139	0.195	0.477	908397	3798	904599	FALSE	F	F	F	0	0
rs73419325	15	44932925	C	T	0.0465334166146159	-	-0.0333	0.0213600555978261	0.119	163511	9.83985911229748e-05	16.0906385320883	-0.1356	0.0191521404870104	1.44e-12	246139	0.00163162290080255	402.259101096243	-0.0453	0.0249296716914704	0.0692	131471	0.000182094495267831	23.9441412946902	0.0702	0.0257419387439702	0.00639	135430	0.000437295126656084	59.247913236503	0.167	0.117	0.152	920890	8785	912105	-0.149	0.194	0.444	908397	3798	904599	FALSE	F	F	F	0	0
rs139017161	15	44935628	C	T	0.023735165521549	-	-0.028	0.0266270254195872	0.293	163511	3.6333394064687e-05	5.94105278873505	-0.1849	0.024451289836725	3.97e-14	246139	0.00158439596889982	390.597331434484	-0.0549	0.030364342762168	0.0706	131471	0.000139680118679729	18.3661709116379	0.0567	0.0312817552959423	0.0699	135430	0.000148989624036507	20.1803734702724	-0.0365	0.155	0.814	920890	8785	912105	0.241	0.325	0.458	908397	3798	904599	FALSE	F	F	F	0	0
rs79446853	15	44936976	A	G	0.447688944409744	-	-0.0279	0.00833842905669235	0.00082	163511	0.000384944845302319	62.9661852189653	-0.1129	0.00700756614003502	2.13e-58	246139	0.00630344526099348	1561.3530094332	-0.0532	0.00903147238586968	3.85e-09	131471	0.00139963039910643	184.265913113636	0.0671	0.00918162659782047	2.71e-13	135430	0.00222656379149499	302.211975396357	-0.0038	0.0299	0.899	920890	8785	912105	-0.0392	0.0637	0.538	908397	3798	904599	FALSE	F	F	F	0	0
rs202246323	15	44936979	A	T	0.447845096814491	-	-0.0277	0.0084021372890203	0.000978	163511	0.000379470736879394	62.0704346299803	-0.1134	0.0070331438114706	1.74e-58	246139	0.00635982054913368	1575.40645283409	-0.0529	0.00908824654264125	5.86e-09	131471	0.00138398090003866	182.202750073219	0.0675	0.00923383563755455	2.67e-13	135430	0.00225333777959668	305.854221687998	-0.00381	0.0299	0.899	920890	8785	912105	-0.0392	0.0637	0.538	908397	3798	904599	FALSE	F	F	F	0	0
rs373842687	15	44936987	C	T	0.447688944409744	-	-0.028	0.00733530823544384	0.000135	163511	0.000387709251830036	63.4185400121776	-0.1056	0.00626665721775741	1.03e-63	246139	0.00551464979909106	1364.88622715725	-0.0518	0.00814683289073543	2.04e-10	131471	0.0013269349143883	174.682598698865	0.067	0.0083136519637129	7.69e-16	135430	0.00221993218299111	301.309863140358	0.00183	0.0298	0.951	920890	8785	912105	-0.0375	0.0636	0.556	908397	3798	904599	FALSE	F	F	F	0	0
rs555679317	15	44936990	A	C	0.448157401623985	-	-0.0282	0.00734361905537951	0.000123	163511	0.000393345338465458	64.3408111052699	-0.1054	0.00627090154834806	2.14e-63	246139	0.00549486482101872	1359.96235173555	-0.0517	0.00814865822288419	2.23e-10	131471	0.00132207738762001	174.042289448385	0.0663	0.00832986681446007	1.73e-15	135430	0.00217421680353004	295.091426005465	0.0014	0.0299	0.963	920890	8785	912105	-0.037	0.0636	0.56	908397	3798	904599	FALSE	F	F	F	0	0
rs571998566	15	44936991	T	C	0.448313554028732	-	-0.0281	0.00735441117742966	0.000133	163511	0.000390586131619701	63.8893020703533	-0.1053	0.00627308610747434	3.09e-63	246139	0.00548480158578424	1357.45799568756	-0.0516	0.00814660592481847	2.39e-10	131471	0.00131705400210908	173.380123588938	0.0662	0.00832026022981748	1.77e-15	135430	0.0021678047221482	294.219267829234	0.0014	0.0299	0.962	920890	8785	912105	-0.037	0.0636	0.56	908397	3798	904599	FALSE	F	F	F	0	0
rs376508340	15	44936997	A	T	0.447845096814491	-	-0.0281	0.00733259370047851	0.000127	163511	0.000390509310100925	63.8767312435415	-0.1053	0.00627009506006367	2.7e-63	246139	0.00548372282042649	1357.18953507646	-0.0517	0.00815304630758755	2.28e-10	131471	0.00132190376245952	174.019402649894	0.0663	0.00832986681446007	1.73e-15	135430	0.00217393126900309	295.052587945486	-0.0223	0.0221	0.314	920890	8785	912105	-0.0276	0.0325	0.396	908397	3798	904599	FALSE	F	F	F	0	0
rs370711974	15	44937001	T	A	0.448157401623985	-	-0.0281	0.00733259370047851	0.000127	163511	0.00039056060146083	63.8851243968676	-0.1053	0.00627009506006367	2.7e-63	246139	0.00548444307880069	1357.36877788602	-0.0517	0.00815304630758755	2.28e-10	131471	0.00132207738762001	174.042289448385	0.0663	0.00832986681446007	1.73e-15	135430	0.00217421680353004	295.091426005465	-0.0234	0.0221	0.289	920890	8785	912105	-0.0237	0.0325	0.465	908397	3798	904599	FALSE	F	F	F	0	0
rs200860433	15	44937026	C	T	0.15787008119925	-	-0.0329	0.0113833055571376	0.00385	163511	0.000287806581420555	47.0725141008558	-0.1277	0.00935632089850747	2.06e-42	246139	0.00433601443735147	1071.90136536201	-0.0525	0.0122667191611735	1.87e-05	131471	0.000732870991620925	96.4204801703263	0.0618	0.0124747462690478	7.27e-07	135430	0.00101551390695267	137.668821994075	-0.039	0.0298	0.19	920890	8785	912105	-0.0572	0.0435	0.189	908397	3798	904599	FALSE	F	F	F	0	0
rs73419334	15	44937987	T	C	0.0463772642098688	-	-0.0335	0.0213133229316597	0.116	163511	9.92661852674644e-05	16.2325260278339	-0.1357	0.0191475977535875	1.37e-12	246139	0.00162881370099877	401.565393136922	-0.0434	0.0249050269065583	0.0814	131471	0.00016660620710393	21.9072013174663	0.0694	0.0256973287079644	0.00692	135430	0.000426020658565208	57.7197155393953	0.164	0.116	0.158	920890	8785	912105	-0.156	0.194	0.421	908397	3798	904599	FALSE	F	F	F	0	0
rs112746704	15	44942781	C	T	0.047158026233604	-	-0.0336	0.0213769447911572	0.116	163511	0.000101457708732167	16.5909317750116	-0.1337	0.0191465753748476	2.89e-12	246139	0.00160645775705651	396.044922386328	-0.0424	0.0249465636247007	0.0892	131471	0.000161561623485634	21.2437772571754	0.0667	0.0257036023484833	0.00946	135430	0.000399814152672771	54.1676880764786	0.151	0.117	0.194	920890	8785	912105	-0.152	0.194	0.434	908397	3798	904599	FALSE	F	F	F	0	0
rs80033566	15	44943047	T	C	0.0388819487820112	-	-0.0321	0.0258320699117983	0.214	163511	7.70131377694335e-05	12.5933109939369	-0.1796	0.0237999283596225	4.48e-14	246139	0.00241083461339942	594.829635111695	-0.0647	0.0295015860261861	0.0283	131471	0.000312869562489929	41.1455216923588	0.0662	0.0304124568854753	0.0295	135430	0.00032754481758356	44.373273791576	-0.048	0.152	0.752	920890	8785	912105	0.279	0.318	0.38	908397	3798	904599	FALSE	F	F	F	0	0
rs112443906	15	44945625	C	A	0.0468457214241099	-	-0.0301	0.0214223964460336	0.16	163511	8.09088670767528e-05	13.2303984033986	-0.1375	0.0192125772611828	8.26e-13	246139	0.00168837349275379	416.274012394187	-0.0395	0.0250616711578479	0.115	131471	0.000139334069002002	18.3206634102039	0.0679	0.0258570174995057	0.00864	135430	0.000411720676216964	55.7814741249582	0.155	0.117	0.186	920890	8785	912105	-0.144	0.195	0.458	908397	3798	904599	FALSE	F	F	F	0	0
rs113778623	15	44948617	G	A	0.0487195502810743	-	-0.0366	0.0214531471278758	0.088	163511	0.00012416637683896	20.3048412891367	-0.1341	0.0192025190471815	2.88e-12	246139	0.00166686103129641	410.961188851277	-0.0459	0.0250314916793256	0.0667	131471	0.000195284245862888	25.6788391920943	0.0679	0.0258531368559273	0.00863	135430	0.000427347715251359	57.8995896384071	0.148	0.117	0.206	920890	8785	912105	-0.147	0.194	0.448	908397	3798	904599	FALSE	F	F	F	0	0
rs112744413	15	44948642	G	A	0.0487195502810743	-	-0.0336	0.021610863547443	0.12	163511	0.000104645460297495	17.112265288661	-0.1368	0.0193519688649496	1.56e-12	246139	0.00173465867605389	427.705605787752	-0.0438	0.0253808905741195	0.0844	131471	0.000177823870511911	23.3824843962079	0.0679	0.0262098252050953	0.00958	135430	0.000427347715251359	57.8995896384071	0.148	0.117	0.206	920890	8785	912105	-0.147	0.194	0.448	908397	3798	904599	FALSE	F	F	F	0	0
rs16976741	15	44952271	T	C	0.032948157401624	-	-0.0306	0.0216739963878426	0.158	163511	5.96696839362188e-05	9.75711255454947	-0.1364	0.01937849609449	1.94e-12	246139	0.00118560391606433	292.167385885177	-0.0426	0.0253992135384962	0.0935	131471	0.00011564585802479	15.2056037737563	0.0769	0.0262213357989635	0.00336	135430	0.000376845699968028	51.0546991991265	0.166	0.121	0.172	920890	8785	912105	-0.142	0.199	0.475	908397	3798	904599	FALSE	F	F	F	0	0
rs546285813	15	44959722	G	A	0.0058	TERB2	-0.0419	0.0282482042520612	0.138	163511	2.02469585592e-05	3.31062697718344	-0.1638	0.0250012875946088	5.69e-11	246139	0.0003094279519968	76.1852416639368	-0.0683	0.0330880892217814	0.039	131471	5.37988702008e-05	7.07326420005157	0.0643	0.0341475875108689	0.0597	135430	4.76819155128e-05	6.45777437311954	0.46	0.163	0.00479	920890	8785	912105	0.473	0.353	0.18	908397	3798	904599	FALSE	F	F	F	0	0
rs17521396	15	44974813	G	A	0.0171767645221736	TERB2	-0.0463	0.0293760854331229	0.115	163511	7.23783627678826e-05	11.8353703425419	-0.2332	0.02693821946301	4.85e-18	246139	0.0018361318543493	452.771334103258	-0.0806	0.0332018109231754	0.0152	131471	0.000219339503729906	28.8426715531317	0.0715	0.0341707843015193	0.0364	135430	0.000172607179704205	23.3798806682451	-0.0191	0.156	0.903	920890	8785	912105	0.241	0.325	0.458	908397	3798	904599	FALSE	F	F	F	0	0
rs75972482	15	44975715	T	C	0.0402873204247345	TERB2	-0.0447	0.0292143957211735	0.126	163511	0.000154509311507369	25.2675670896529	-0.2279	0.0267543614731075	1.62e-17	246139	0.0040163195701332	992.551253055884	-0.0773	0.0330112648125264	0.0192	131471	0.000462060239507163	60.7746791905899	0.0699	0.0339495103025584	0.0395	135430	0.000377827846152135	51.1878097285904	-0.0257	0.153	0.866	920890	8785	912105	0.213	0.319	0.503	908397	3798	904599	FALSE	F	F	F	0	0
rs147255096	15	44976800	A	T	0.0391942535915053	TERB2	-0.0449	0.0292675827628327	0.125	163511	0.000151838067519383	24.8306608215812	-0.2281	0.0267522708804123	1.51e-17	246139	0.00391866877455328	968.323916858869	-0.0773	0.0330112648125264	0.0192	131471	0.00045003570739624	59.1923831016779	0.0696	0.0339572549905209	0.0404	135430	0.000364843375357609	49.428042131659	-0.0255	0.153	0.867	920890	8785	912105	0.213	0.319	0.505	908397	3798	904599	FALSE	F	F	F	0	0
rs1704801	15	44983789	T	A	0.006	-	-0.0347	0.0279243871009159	0.214	163511	1.436238552e-05	2.34841302280287	-0.1623	0.0247593010292292	5.56e-11	246139	0.00031419890712	77.3602829181428	-0.033	0.0327073636082953	0.313	131471	1.2989592e-05	1.70775085363483	0.0669	0.0326887878653226	0.0407	135430	5.338507608e-05	7.23022006921071	0.133	0.142	0.348	920890	8785	912105	0.113	0.301	0.708	908397	3798	904599	FALSE	F	F	F	0	0
rs114370086	15	44984262	A	G	0.0399750156152405	-	-0.0453	0.0292146883701626	0.121	163511	0.000157506172258828	25.7577337219133	-0.2278	0.0267558576691341	1.68e-17	246139	0.00398298446756224	984.280220723237	-0.0777	0.033043328694216	0.0187	131471	0.000463386322586485	60.9491794602573	0.0691	0.0339639186291276	0.0419	135430	0.000366485897968985	49.6506484526266	-0.0311	0.152	0.838	920890	8785	912105	0.2	0.318	0.528	908397	3798	904599	FALSE	F	F	F	0	0
rs113639056	15	44987918	C	G	0.0441911305434104	-	-0.0276	0.0134388385343119	0.04	163511	6.43508560038796e-05	10.5226212540234	-0.067	0.0117490456625396	1.18e-08	246139	0.000379215228682808	93.3743077017484	-0.0447	0.0152798968930309	0.00344	131471	0.000168791747890138	22.1946285735193	0.0515	0.0157037275546564	0.00104	135430	0.000224052927216301	30.3498397974964	0.156	0.0578	0.00716	920890	8785	912105	-0.0926	0.111	0.403	908397	3798	904599	FALSE	F	F	F	0	0
rs145260537	15	44997367	T	C	0.0120237351655215	-	-0.0419	0.0296777924395622	0.158	163511	4.17103615844991e-05	6.82030398966538	-0.2342	0.0271152222284306	5.76e-18	246139	0.00130313584291477	321.168473116446	-0.0761	0.0335223831579128	0.0232	131471	0.000137589477795049	18.091240220532	0.0741	0.0344944255371192	0.0317	135430	0.000130452475488168	17.6692228442717	-0.0139	0.156	0.929	920890	8785	912105	0.208	0.326	0.524	908397	3798	904599	FALSE	F	F	F	0	0
rs369914101	15	44998663	T	A	0.0396627108057464	-	-0.0452	0.0292285513996483	0.122	163511	0.000155637071770805	25.4520232465413	-0.2282	0.0267639991885581	1.51e-17	246139	0.00396704805846284	980.326309548823	-0.0777	0.0330153298165146	0.0186	131471	0.000459915683017056	60.492476369156	0.0697	0.0339890454626679	0.0403	135430	0.000370085217126944	50.138456286549	-0.0397	0.153	0.795	920890	8785	912105	0.209	0.319	0.513	908397	3798	904599	FALSE	F	F	F	0	0
rs146026051	15	45000054	A	G	0.0014053716427233	-	-0.0646	0.0218269883802634	0.00308	163511	1.17131968874076e-05	1.91523554339413	-0.2065	0.0195345157312041	4.06e-26	246139	0.000119687975052971	29.4631655022307	-0.0711	0.0251390233375401	0.00468	131471	1.41889287823117e-05	1.86543074654574	0.0564	0.0259262418390304	0.0296	135430	8.92829672741234e-06	1.20915216486931	-0.0485	0.101	0.632	920890	8785	912105	-0.158	0.179	0.378	908397	3798	904599	FALSE	F	F	F	0	0
rs377558951	15	45002574	A	G	0.0387257963772642	-	-0.0482	0.0293897985591857	0.101	163511	0.000172970371281846	28.2871052690243	-0.2347	0.0269198779999291	2.82e-18	246139	0.00410113268496696	1013.59739307786	-0.081	0.0331674693491917	0.0146	131471	0.000488481003245551	64.2514946502561	0.0679	0.0341220138447437	0.0466	135430	0.000343255251055223	46.5023343103451	-0.0239	0.153	0.876	920890	8785	912105	0.207	0.318	0.516	908397	3798	904599	FALSE	F	F	F	0	0
rs10162976	15	45016213	A	T	0.0381011867582761	-	-0.0476	0.0294474937897898	0.106	163511	0.000166077880275484	27.1597387578058	-0.2348	0.0269096233305833	2.65e-18	246139	0.00404104859322387	998.68732158631	-0.08	0.0331784603589186	0.0159	131471	0.000469113424971354	61.7028184880703	0.0672	0.034105876955211	0.0488	135430	0.000331006432659788	44.8423822792399	-0.0245	0.153	0.872	920890	8785	912105	0.207	0.319	0.516	908397	3798	904599	FALSE	F	F	F	0	0
rs13379637	15	45021561	G	A	0.0382573391630231	SORD	-0.0473	0.0294291877677177	0.108	163511	0.0001646364219949	26.9239693899504	-0.2346	0.0269217925335349	2.93e-18	246139	0.00405004317686167	1000.91924357624	-0.0799	0.0331684521438681	0.016	131471	0.000469782891077894	61.790915221915	0.0677	0.0341452110208351	0.0474	135430	0.000337272533540581	45.6915551789103	-0.024	0.153	0.875	920890	8785	912105	0.207	0.319	0.516	908397	3798	904599	FALSE	F	F	F	0	0
rs13380326	15	45026913	G	A	0.272173641474079	SORD	-0.0278	0.00837726079829667	0.000905	163511	0.00030619171200971	50.0804348530815	-0.0975	0.00689480487243987	2.12e-45	246139	0.00376628404623506	930.526483336951	-0.0356	0.0101676614787453	0.000463	131471	0.000502115739522574	66.0458168034399	0.0466	0.0106226378313732	1.15e-05	135430	0.000860351009435078	116.615947153624	0.269	1.17	0.818	920890	8785	912105	-1.82	2.5	0.466	908397	3798	904599	FALSE	F	F	F	0	0
rs72722060	15	45027892	A	T	0.0821361648969394	SORD	-0.0271	0.00936321806668128	0.0038	163511	0.000110734068527985	18.1080219858898	-0.1071	0.00818006682067148	3.62e-39	246139	0.00172950418292791	426.432487844791	-0.044	0.0107879107810501	4.53e-05	131471	0.000291909364891789	38.3882381791849	0.0568	0.0110916916343801	3.04e-07	135430	0.000486451275510582	65.9111859203085	-0.0239	0.0507	0.637	920890	8785	912105	-0.00929	0.108	0.931	908397	3798	904599	FALSE	F	F	F	0	0
rs270821	15	45027917	T	A	0.115396627108057	SORD	-0.034	0.00933667995802268	0.000271	163511	0.000236009527735046	38.5987915529952	-0.1138	0.00805021383931334	2.27e-45	246139	0.00264396819062375	652.503597291062	-0.052	0.0105935187819126	9.17e-07	131471	0.000552049967989243	72.6175457553875	0.0651	0.0108669286563271	2.09e-09	135430	0.000865234202972667	117.278410932591	-0.0772	0.0487	0.113	920890	8785	912105	-0.174	0.104	0.0947	908397	3798	904599	FALSE	F	F	F	0	0
rs113605828	15	45028096	T	C	0.0840099937539038	SORD	-0.0105	0.0109816211131257	0.339	163511	1.69679853920937e-05	2.77446540056424	-0.0772	0.00967486574570972	1.47e-15	246139	0.000917246966523499	225.975692117297	-0.0321	0.0128517955094574	0.0125	131471	0.000158584869187005	20.8523010265769	0.0499	0.0132239429097358	0.000161	135430	0.000383224066269091	51.9191655204185	-0.0239	0.0633	0.706	920890	8785	912105	0.0603	0.135	0.656	908397	3798	904599	FALSE	F	F	F	0	0
rs112906907	15	45028177	C	A	0.270612117426608	SORD	-0.0277	0.00836785180978329	0.000932	163511	0.000302897240865523	49.5414309194148	-0.0959	0.00689852027993311	6.2e-44	246139	0.00363055477559261	896.86999644873	-0.0358	0.0101818477860268	0.000438	131471	0.000505943280614747	66.5495274453792	0.0458	0.0106017504898054	1.56e-05	135430	0.000828069397918852	112.236722216344	-1.45	1.95	0.457	920890	8785	912105	-1.77	4.39	0.688	908397	3798	904599	FALSE	F	F	F	0	0
rs72722063	15	45028598	A	G	0.273891317926296	SORD	-0.0276	0.0082774834394609	0.000855	163511	0.000302989832635053	49.5565796841093	-0.0988	0.00684732381495836	3.4e-47	246139	0.00388261010275823	959.378897060703	-0.0372	0.0100161256890053	0.000204	131471	0.000550421983293546	72.403280078637	0.0474	0.0104313673139616	5.52e-06	135430	0.000893648178391004	121.13323599883	-0.0918	0.159	0.565	920890	8785	912105	0.268	0.345	0.438	908397	3798	904599	FALSE	F	F	F	0	0
rs74011320	15	45029656	G	T	0.273422860712055	SORD	-0.0276	0.00838699744336406	0.000999	163511	0.00030266674898301	49.5037205896364	-0.0973	0.00690018052943144	3.74e-45	246139	0.00376159667871687	929.364014298839	-0.0355	0.0101942123894975	0.000497	131471	0.000500729587279246	65.8633978620434	0.0475	0.0106365831809307	7.98e-06	135430	0.000896465884783811	121.51551635939	2.13	1.28	0.0952	920890	8785	912105	-1.56	2.75	0.57	908397	3798	904599	FALSE	F	F	F	0	0
rs73421330	15	45029678	A	T	0.273422860712055	SORD	-0.0278	0.00838733341666461	0.000918	163511	0.000307069116629948	50.2239864261917	-0.0972	0.00690134991002748	4.75e-45	246139	0.00375386869579873	927.447495297406	-0.0357	0.0101894952626131	0.000459	131471	0.000506387503821881	66.6079881928345	0.0472	0.0106245346882937	8.89e-06	135430	0.000885177864490534	119.984075079576	2.13	1.28	0.0957	920890	8785	912105	-1.45	2.75	0.597	908397	3798	904599	FALSE	F	F	F	0	0
rs74011328	15	45030179	G	A	0.272017489069332	SORD	-0.0273	0.00748097511616332	0.000263	163511	0.000295170576222856	48.2772957848383	-0.1077	0.00637985143138666	6.18e-64	246139	0.00459387501922206	1135.94098652758	-0.0435	0.00869332705341134	5.62e-07	131471	0.000749421732289041	98.5996184191466	0.0592	0.00896616057533104	4.04e-11	135430	0.00138800548545354	188.23607959504	-0.113	0.0442	0.0107	920890	8785	912105	-0.131	0.0944	0.165	908397	3798	904599	FALSE	F	F	F	0	0
rs16977145	15	45030343	T	C	0.298875702685821	SORD	-0.0291	0.0078507065117073	0.00021	163511	0.000354896406222142	58.0493579935115	-0.1027	0.00652276509564584	7.45e-56	246139	0.00442034850365812	1092.84206242025	-0.0388	0.00945015455046611	4.03e-05	131471	0.000630926944394918	82.9997012005197	0.0466	0.00983373750398049	2.15e-06	135430	0.000910096526842803	123.364826337251	0.0276	0.101	0.784	920890	8785	912105	0.0434	0.215	0.84	908397	3798	904599	FALSE	F	F	F	0	0
rs112652711	15	45031233	A	G	0.272798251093067	SORD	-0.0272	0.00837930014148502	0.00117	163511	0.00029353797923768	48.0101942625804	-0.0972	0.00690711782457769	5.61e-45	246139	0.00374851300519156	926.119315858689	-0.0352	0.0101760812726987	0.000542	131471	0.000491599937546841	64.6619399950089	0.0459	0.0106143747536817	1.53e-05	135430	0.000835895261188549	113.298328968528	-0.707	0.949	0.456	920890	8785	912105	-1.17	2.03	0.564	908397	3798	904599	FALSE	F	F	F	0	0
rs79457997	15	45037200	T	C	0.0401311680199875	SORD	-0.047	0.0293254383495206	0.109	163511	0.000170184264275412	27.8313953329468	-0.2361	0.0268656256997462	1.52e-18	246139	0.00429453018660017	1061.60185776352	-0.0794	0.0331155680132498	0.0165	131471	0.000485696183036367	63.8850201980716	0.0676	0.0340331234218587	0.047	135430	0.000352060318476779	47.6956165446239	0.0148	0.159	0.926	920890	8785	912105	0.22	0.327	0.501	908397	3798	904599	FALSE	F	F	F	0	0
rs4100657	15	45041248	A	G	0.0402873204247345	SORD	-0.0431	0.0293519991513754	0.142	163511	0.000143646203198657	23.4908214061141	-0.2313	0.0268681985188998	7.39e-18	246139	0.00413705101760064	1022.51150859632	-0.0755	0.0330876305262992	0.0225	131471	0.000440791807636233	57.9760135099224	0.0679	0.0340596470931926	0.0462	135430	0.000356516110318699	48.2994833321687	0.0128	0.159	0.936	920890	8785	912105	0.217	0.326	0.506	908397	3798	904599	FALSE	F	F	F	0	0
rs558267345	15	45041312	G	A	0.0196752029981262	SORD	-0.0321	0.0219155980000705	0.143	163511	3.97492803666198e-05	6.49962343881998	-0.1373	0.0195479782150157	2.16e-12	246139	0.000727210733089213	179.123728908593	-0.0459	0.0258151822684752	0.0754	131471	8.12726791948818e-05	10.6857063170534	0.0786	0.026724273698018	0.00327	135430	0.000238322089395253	32.2831777169861	0.304	0.138	0.0272	920890	8785	912105	0.147	0.269	0.585	908397	3798	904599	FALSE	F	F	F	0	0
rs556880013	15	45044331	T	G	0.0387257963772642	SORD	-0.0428	0.0291476928927811	0.142	163511	0.000136384551285677	22.3031434003748	-0.2295	0.0266917383264173	8.1e-18	246139	0.00392141694272123	969.005677311176	-0.0775	0.0327894369878943	0.0181	131471	0.000447178635229933	58.8164294456927	0.0734	0.033678584857418	0.0293	135430	0.000401115792386161	54.3441078111392	-0.012	0.165	0.942	920890	8785	912105	0.172	0.339	0.612	908397	3798	904599	FALSE	F	F	F	0	0
rs76661354	15	45045591	G	A	0.0405996252342286	SORD	-0.0418	0.0293221387152707	0.154	163511	0.00013611452367567	22.2589794220666	-0.2351	0.0268192953176343	1.85e-18	246139	0.00430583280702528	1064.40793221738	-0.0758	0.0329948366061998	0.0216	131471	0.000447600244850092	58.8719076704848	0.0724	0.0339380061749427	0.0329	135430	0.000408346687130662	55.3241665848745	0.0142	0.159	0.929	920890	8785	912105	0.209	0.328	0.524	908397	3798	904599	FALSE	F	F	F	0	0
rs28887278	15	45050363	A	G	0.0404434728294816	SORD	-0.044	0.0292869404775236	0.133	163511	0.000150263795153014	24.5731753402597	-0.2343	0.0268091002529001	2.34e-18	246139	0.00426082382643568	1053.23403885496	-0.0758	0.0330200007953525	0.0217	131471	0.000445951276850704	58.6549256552747	0.0683	0.0339591315674982	0.0443	135430	0.000362068220749661	49.0519351465679	-0.00363	0.157	0.982	920890	8785	912105	0.167	0.324	0.606	908397	3798	904599	FALSE	F	F	F	0	0
rs8042676	15	45050958	T	C	0.0404434728294816	SORD	-0.0414	0.0292531200471382	0.157	163511	0.000133030028068419	21.7545008612993	-0.2345	0.0267912220484593	2.08e-18	246139	0.00426810106477945	1055.04061173997	-0.074	0.0330150396841325	0.025	131471	0.00042502300736462	55.9011090126868	0.0705	0.0339429112026418	0.0378	135430	0.000385768919348795	52.2640750653273	0.0175	0.16	0.913	920890	8785	912105	0.191	0.329	0.562	908397	3798	904599	FALSE	F	F	F	0	0
rs556757124	15	45060207	C	G	0.0058	SORD	-0.039	0.0287544512787214	0.175	163511	1.754126712e-05	2.86820535748041	-0.1685	0.0254512722608811	3.58e-11	246139	0.00032743986942	80.6214658216716	-0.0661	0.0338863309585273	0.0511	131471	5.03888755512e-05	6.62490890155089	0.0643	0.0349756158363156	0.066	135430	4.76819155128e-05	6.45777437311954	0.405	0.563	0.472	920890	8785	912105	-0.259	0.65	0.69	908397	3798	904599	FALSE	F	F	F	0	0
rs376150862	15	45063867	A	G	0.0256089943785134	SORD	-0.0572	0.0289014101252681	0.0478	163511	0.000163285584236273	26.7030228115694	-0.194	0.0257805582975214	5.27e-14	246139	0.00187827529717724	463.18303206852	-0.0628	0.0334422810436052	0.0604	131471	0.000196822649803897	25.8811709477145	0.0813	0.0346035025023455	0.0188	135430	0.000329865486475699	44.6878	-0.295	0.211	0.161	920890	8785	912105	-0.228	0.38	0.548	908397	3798	904599	FALSE	F	F	F	0	0
rs368889922	15	45063920	A	G	0.00655840099937539	SORD	-0.0604	0.0292609163835373	0.039	163511	4.75383585134369e-05	7.77331899299868	-0.1979	0.0260286729552777	2.89e-14	246139	0.000510342683310829	125.678356071549	-0.0675	0.0340289690386996	0.0473	131471	5.93714765736281e-05	7.80597210574832	0.0846	0.035185811073191	0.0162	135430	9.32633541341471e-05	12.6316475935021	-0.222	0.231	0.336	920890	8785	912105	-0.141	0.482	0.77	908397	3798	904599	FALSE	F	F	F	0	0
rs375711359	15	45064038	T	G	0.00796377264209869	SORD	-0.0597	0.0291416720528497	0.0405	163511	5.63151237588274e-05	9.20854815121088	-0.2009	0.0259299493743584	9.35e-15	246139	0.00063772912865739	157.068901954326	-0.0705	0.0337826707356222	0.0369	131471	7.8533438791476e-05	10.3255235633493	0.0926	0.0349824848725005	0.00812	135430	0.000135487226922508	18.351250527706	-0.144	0.207	0.487	920890	8785	912105	-0.256	0.375	0.494	908397	3798	904599	FALSE	F	F	F	0	0
rs77475259	15	45064235	A	G	0.0267020612117427	SORD	-0.0516	0.0175945504190704	0.00336	163511	0.000138394869251378	22.6319388206375	-0.1962	0.0157301637940046	1.05e-35	246139	0.00200086870932674	493.475200595255	-0.0589	0.0201463386545234	0.00346	131471	0.000180323021586583	23.7111629935228	0.0878	0.020748487658029	2.32e-05	135430	0.000400691028138254	54.2865366869066	-0.00949	0.0883	0.914	920890	8785	912105	-0.114	0.159	0.473	908397	3798	904599	FALSE	F	F	F	0	0
rs2576110	15	45068795	C	T	0.0407557776389756	SORD	-0.0485	0.0126559001591889	0.000127	163511	0.000183921224220711	30.0783074902403	-0.1217	0.0109279978008661	8.33e-29	246139	0.00115805591267862	285.370883618057	-0.0797	0.014354515517164	2.82e-08	131471	0.000496666667726701	65.3287167354095	0.0873	0.0147191427638902	3.01e-09	135430	0.000595904766475102	80.750310208938	0.042	0.0918	0.647	920890	8785	912105	-0.0668	0.107	0.53	908397	3798	904599	FALSE	F	F	F	0	0
rs145096571	15	45069890	T	C	0.00874453466583385	SORD	-0.0613	0.0294826519757016	0.0376	163511	6.51438232272849e-05	10.6522953233136	-0.2314	0.0275259300587582	4.22e-17	246139	0.000928280021176645	228.696353828531	-0.0609	0.0349703152630675	0.0816	131471	6.42964329211794e-05	8.45353127162089	0.1095	0.0364172668747481	0.00264	135430	0.000207864599381789	28.1565397129243	0.0501	0.155	0.747	920890	8785	912105	-0.102	0.197	0.604	908397	3798	904599	FALSE	F	F	F	0	0
rs2467831	15	45072724	A	T	0.0899437851342911	SORD	-0.0466	0.0326892742615219	0.154	163511	0.000355501312991061	58.1483359956501	-0.2464	0.0310077273978381	1.92e-15	246139	0.00993918519201577	2470.96056021735	-0.0888	0.0381714192408186	0.02	131471	0.00129090804468319	169.933758582472	0.1219	0.0395408034087079	0.00205	135430	0.00243263408127572	330.250146119805	0.346	0.295	0.24	920890	8785	912105	-0.272	0.343	0.427	908397	3798	904599	FALSE	F	F	F	0	0
rs147928721	15	45073498	A	C	0.0835415365396627	SORD	-0.0217	0.0204655604393556	0.289	163511	7.21048882993374e-05	11.7906483443182	-0.1507	0.018822160024652	1.18e-15	246139	0.00347753688690187	858.937483513827	-0.0422	0.0235464024988933	0.0731	131471	0.000272690584380624	35.8601371596943	0.0775	0.0242593005294601	0.0014	135430	0.000919705207899712	124.668495159702	-0.0854	0.126	0.497	920890	8785	912105	0.0253	0.257	0.921	908397	3798	904599	FALSE	F	F	F	0	0
rs56056380	15	45077591	G	C	0.14631480324797	SORD	-0.0588	0.0275471392753344	0.0328	163511	0.000863715405939682	141.347326172996	-0.2292	0.0258891547636444	8.51e-19	246139	0.0131233659825429	3273.10002233575	-0.0661	0.0318742039370861	0.0381	131471	0.00109148791845577	143.653621343601	0.113	0.0329935544622309	0.000615	135430	0.00318986938846193	433.380057319034	0.0715	0.149	0.63	920890	8785	912105	-0.0891	0.194	0.646	908397	3798	904599	FALSE	F	F	F	0	0
rs4774514	15	45081857	T	C	0.228450968144909	-	-0.0491	0.00826757136444448	2.87e-09	163511	0.000849864157318816	139.078636447208	-0.1633	0.00723897990988762	1.11e-112	246139	0.00940067197255842	2335.81139401451	-0.069	0.00946895432177842	3.17e-13	131471	0.00167835841604891	221.023058509926	0.09	0.00973677774136793	2.39e-20	135430	0.00285543019743672	387.812572508947	-0.0244	0.0354	0.49	920890	8785	912105	-0.0823	0.0569	0.148	908397	3798	904599	FALSE	F	F	F	0	0
rs143915724	15	45084679	C	T	0.00858838226108682	-	-0.0612	0.0294499553118509	0.0377	163511	6.37820112819869e-05	10.4295981034503	-0.2317	0.027473222375965	3.35e-17	246139	0.00091421308568612	225.227572265347	-0.0609	0.0349244220480391	0.0812	131471	6.31582300778402e-05	8.30387380807608	0.1096	0.0364084754120777	0.00261	135430	0.000204558002435236	27.7085491592656	0.0289	0.153	0.85	920890	8785	912105	-0.106	0.196	0.587	908397	3798	904599	FALSE	F	F	F	0	0
rs141131235	15	45085184	A	T	0.00858838226108682	-	-0.0612	0.0294499553118509	0.0377	163511	6.37820112819869e-05	10.4295981034503	-0.2316	0.027461365137132	3.35e-17	246139	0.00091342412081612	225.033023416886	-0.0609	0.0349129389529594	0.0811	131471	6.31582300778402e-05	8.30387380807608	0.1096	0.0364084754120777	0.00261	135430	0.000204558002435236	27.7085491592656	0.0315	0.153	0.837	920890	8785	912105	-0.106	0.196	0.59	908397	3798	904599	FALSE	F	F	F	0	0
rs138426684	15	45087823	T	C	0.00843222985633979	-	-0.0612	0.0294499553118509	0.0377	163511	6.26322016884357e-05	10.2415701179597	-0.2316	0.0274590847131845	3.33e-17	246139	0.000896957662703784	220.972671355742	-0.061	0.0349702672599429	0.0811	131471	6.22235097832749e-05	8.18097165646727	0.1097	0.0364275890640437	0.0026	135430	0.000201237118206883	27.2586258918425	0.012	0.156	0.939	920890	8785	912105	-0.0955	0.198	0.629	908397	3798	904599	FALSE	F	F	F	0	0
rs4775741	15	45088571	A	G	0.00843222985633979	-	-0.0612	0.0294499553118509	0.0377	163511	6.26322016884357e-05	10.2415701179597	-0.2316	0.0274579395723781	3.32e-17	246139	0.000896957662703784	220.972671355742	-0.061	0.034958761363177	0.081	131471	6.22235097832749e-05	8.18097165646727	0.1097	0.0364275890640437	0.0026	135430	0.000201237118206883	27.2586258918425	0.0157	0.156	0.92	920890	8785	912105	-0.0778	0.198	0.694	908397	3798	904599	FALSE	F	F	F	0	0
rs4775742	15	45091660	T	G	0.00843222985633979	-	-0.0612	0.0294653356822933	0.0378	163511	6.26322016884357e-05	10.2415701179597	-0.2316	0.0274463027166805	3.22e-17	246139	0.000896957662703784	220.972671355742	-0.0609	0.0349473764656544	0.0814	131471	6.20196654983359e-05	8.1541691222421	0.1097	0.0364134445870469	0.00259	135430	0.000201237118206883	27.2586258918425	0.0306	0.153	0.841	920890	8785	912105	-0.106	0.196	0.59	908397	3798	904599	FALSE	F	F	F	0	0
rs4775744	15	45093298	T	A	0.246564647095565	DUOX2	-0.0371	0.0069306718196461	8.65e-08	163511	0.000511392808091815	83.6601098367793	-0.1291	0.00603284651749356	1.35e-101	246139	0.00619240398415643	1533.6768863095	-0.0539	0.00788727765175684	8.27e-12	131471	0.00107940475584777	142.061605819495	0.0735	0.00810763413503449	1.24e-19	135430	0.00200715760384915	272.372033572343	0.00475	0.028	0.865	920890	8785	912105	-0.0567	0.0436	0.194	908397	3798	904599	FALSE	F	F	F	0	0
rs73406325	15	45096529	T	A	0.140224859462836	DUOX2	-0.0536	0.0277013904344021	0.053	163511	0.000692738735105052	113.347538068441	-0.2278	0.0260192474839161	2.04e-18	246139	0.012512593402835	3118.83694092513	-0.0691	0.0322233061738043	0.032	131471	0.00115131983729914	151.537335630484	0.1327	0.0333955675307093	7.08e-05	135430	0.00424601709759204	577.481600240863	0.0283	0.144	0.844	920890	8785	912105	-0.0993	0.191	0.604	908397	3798	904599	FALSE	F	F	F	0	0
rs569078022	15	45099033	T	C	0.000624609618988132	DUOX2	-0.1082	0.0336213292501484	0.00129	163511	1.46157745724974e-05	2.38984561401924	-0.1902	0.027248949002763	2.95e-12	246139	4.51635778856203e-05	11.116929650351	-0.1212	0.0408673202348243	0.00302	131471	1.83388692498169e-05	2.41103701709679	0.0695	0.0427491482392318	0.104	135430	6.03027230404482e-06	0.816672642350599	-0.267	0.174	0.126	920890	8785	912105	-0.0366	0.203	0.856	908397	3798	904599	FALSE	F	F	F	0	0
rs4774515	15	45099096	T	C	0.0493441599000625	DUOX2	-0.0639	0.0285285661665193	0.0251	163511	0.00038308115827046	62.6612214409328	-0.237	0.0267021436839715	6.95e-19	246139	0.00526969849184672	1303.93914382736	-0.0738	0.0334142949591025	0.0272	131471	0.000510977525929492	67.2120482025276	0.1217	0.0347183164179736	0.000456	135430	0.00138953737285527	188.44411747497	0.0275	0.152	0.857	920890	8785	912105	-0.109	0.196	0.576	908397	3798	904599	FALSE	F	F	F	0	0
rs113618416	15	45099301	T	C	0.0495003123048095	DUOX2	-0.0646	0.0284772251011817	0.0233	163511	0.000392694617962072	64.2343287635542	-0.2382	0.0266424536014359	3.87e-19	246139	0.00533916604569638	1321.22052877569	-0.0764	0.033306673168006	0.0218	131471	0.000549258302403908	72.2501237390528	0.124	0.0346028873072062	0.000339	135430	0.00144688256519875	196.232337187141	0.0253	0.152	0.868	920890	8785	912105	-0.11	0.196	0.574	908397	3798	904599	FALSE	F	F	F	0	0
rs111988186	15	45099308	T	C	0.00874453466583385	DUOX2	-0.0612	0.029480697497703	0.0379	163511	6.49314555666918e-05	10.6176	-0.2312	0.0274629886952568	3.81e-17	246139	0.000926676081914762	228.300831694466	-0.0609	0.0349588478111654	0.0815	131471	6.42964329211794e-05	8.45353127162089	0.1097	0.0364275890640437	0.0026	135430	0.000208624615564679	28.2595100661169	0.0302	0.153	0.843	920890	8785	912105	-0.105	0.196	0.59	908397	3798	904599	FALSE	F	F	F	0	0
rs139366597	15	45099535	A	G	0.00874453466583385	DUOX2	-0.0612	0.029480697497703	0.0379	163511	6.49314555666918e-05	10.6176	-0.2312	0.0274629886952568	3.81e-17	246139	0.000926676081914762	228.300831694466	-0.0609	0.0349588478111654	0.0815	131471	6.42964329211794e-05	8.45353127162089	0.1097	0.0364275890640437	0.0026	135430	0.000208624615564679	28.2595100661169	0.0309	0.153	0.839	920890	8785	912105	-0.106	0.196	0.59	908397	3798	904599	FALSE	F	F	F	0	0
rs112598817	15	45100192	T	C	0.00874453466583385	DUOX2	-0.0601	0.0293661606981448	0.0407	163511	6.26182949991046e-05	10.2392959642639	-0.2256	0.0273543742706727	1.62e-16	246139	0.000882328860264957	217.365566591668	-0.0624	0.0348295591100594	0.0732	131471	6.75027511927468e-05	8.87511829146107	0.1093	0.0363228331899008	0.00262	135430	0.000207105970089743	28.0537574179584	0.00864	0.156	0.956	920890	8785	912105	-0.0968	0.197	0.624	908397	3798	904599	FALSE	F	F	F	0	0
rs76356689	15	45100614	A	G	0.0499687695190506	DUOX2	-0.0683	0.0285386353912846	0.0167	163511	0.000442902304735368	72.4506014833517	-0.2381	0.0266940396123019	4.68e-19	246139	0.0053825159281695	1332.00586580095	-0.0772	0.0333968504296391	0.0208	131471	0.000565849756768978	74.433820031621	0.1166	0.0346971615601474	0.000778	135430	0.0012908139008997	175.038286824867	0.0287	0.153	0.851	920890	8785	912105	-0.101	0.196	0.606	908397	3798	904599	FALSE	F	F	F	0	0
rs78256554	15	45101732	A	G	0.0509056839475328	DUOX2	-0.0664	0.0285655786136715	0.0201	163511	0.000426031590718012	69.689689375933	-0.2375	0.026713718527048	6.08e-19	246139	0.00545045643733168	1348.91117772754	-0.0739	0.0334595717815403	0.0272	131471	0.000527709025154485	69.4140082266483	0.1138	0.034757669008674	0.00106	135430	0.00125138276457445	169.684605431439	0.0294	0.153	0.847	920890	8785	912105	-0.102	0.196	0.602	908397	3798	904599	FALSE	F	F	F	0	0
rs185286002	15	45109710	T	A	0.00765146783260462	DUOX2	-0.0596	0.0312633251259825	0.0566	163511	5.39425538223495e-05	8.82056883694777	-0.2463	0.0292895311606796	4.13e-17	246139	0.000921229438675995	226.957730490056	-0.0686	0.0371208868056867	0.0646	131471	7.14639826431871e-05	9.39596980754041	0.1014	0.038666128408142	0.00873	135430	0.000156140258518548	21.1491	-0.34	0.369	0.357	920890	8785	912105	-1.06	0.781	0.173	908397	3798	904599	FALSE	F	F	F	0	0
rs570520148	15	45110910	G	T	0.00312304809494066	DUOX2	-0.0395	0.0251995089118666	0.117	163511	9.71503600380929e-06	1.58851125439088	-0.1999	0.0225738504946373	8.34e-19	246139	0.000248814571935638	61.2577141044348	-0.0668	0.0295530429379473	0.0238	131471	2.77845359766947e-05	3.65290665463645	0.1113	0.0304499235344562	0.000257	135430	7.71330583906607e-05	10.4467816239474	0.0897	0.139	0.519	920890	8785	912105	-0.097	0.258	0.707	908397	3798	904599	FALSE	F	F	F	0	0
rs149711152	15	45117563	G	A	0.0056	DUOXA1/DUOXA2	-0.0441	0.0309355578311827	0.154	163511	2.16598935168e-05	3.54166424110879	-0.1948	0.0274983890675747	1.4e-12	246139	0.0004226268096512	104.068077006489	-0.0865	0.0374200461420179	0.0208	131471	8.333191328e-05	10.9564763311438	0.0833	0.0387998481626407	0.0318	135430	7.72803608192e-05	10.4667335779701	0.823	0.626	0.188	920890	8785	912105	-0.346	0.734	0.638	908397	3798	904599	FALSE	F	F	F	0	0
rs16977681	15	45118635	G	A	0.0630855715178014	DUOXA1/DUOXA2	-0.0408	0.0170479696041641	0.0167	163511	0.000196779698509793	32.1815844061148	-0.1591	0.0151121164694919	6.42e-26	246139	0.00299226686865369	738.71803174147	-0.0493	0.0194130042577639	0.0111	131471	0.000287312025081139	37.7834802736243	0.0624	0.0199806010106795	0.00179	135430	0.000460287460874118	62.364515855912	0.0855	0.0731	0.242	920890	8785	912105	-0.0412	0.108	0.704	908397	3798	904599	FALSE	F	F	F	0	0
rs188768983	15	45127842	G	T	0.00202998126171143	DUOXA1	-0.0392	0.0205790837577055	0.0568	163511	6.22603636624673e-06	1.01801931843394	-0.1239	0.0186439361845658	3.02e-11	246139	6.21988180223673e-05	15.3103827592825	-0.0623	0.0237457888031549	0.0087	131471	1.57259037171685e-05	2.06750134911958	0.1022	0.0244151199447779	2.84e-05	135430	4.23195762700623e-05	5.73149812967424	0.0504	0.105	0.632	920890	8785	912105	0.0225	0.184	0.903	908397	3798	904599	FALSE	F	F	F	0	0
rs141856935	15	45150569	C	T	0.0307620237351655	DUOX1/LOC124903480	-0.0023	0.0094147295802009	0.807	163511	3.15450334854738e-07	0.0515789850723715	-0.0499	0.00801833479448609	4.87e-10	246139	0.000148482890036228	36.5525605346735	-0.0095	0.0104434222321497	0.363	131471	5.38173775437431e-06	0.707535488600288	0.0185	0.0107924805779699	0.0865	135430	2.04088614563391e-05	2.76398769915112	0.0134	0.0342	0.695	920890	8785	912105	0.00789	0.0482	0.87	908397	3798	904599	FALSE	F	F	F	0	0
rs188634829	15	45200379	G	A	0.0023422860712055	SHF	-0.0264	0.0401654456950533	0.511	163511	3.25731193144822e-06	0.532601551448555	-0.2148	0.036107697881156	2.7e-09	246139	0.000215635395858538	53.0872969307217	-0.0193	0.0455828642884904	0.672	131471	1.74086909054343e-06	0.228870716898611	0.0249	0.0470949090162486	0.597	135430	2.89767844728135e-06	0.392427933888385	-0.163	0.253	0.521	920890	8785	912105	-0.789	0.521	0.13	908397	3798	904599	FALSE	F	F	F	0	0
rs117671325	15	45404768	T	G	0.0950968144909432	SPATA5L1	-0.0146	0.00830357275818214	0.0787	163511	3.66862899066441e-05	5.99875864854433	-0.0594	0.0072325688111149	2.16e-16	246139	0.00060725482198821	149.558700361677	-0.0273	0.0094323193070258	0.0038	131471	0.000128269492421293	16.8656252443244	0.0359	0.00970393811469728	0.000216	135430	0.000221812991624048	30.0463545014409	-0.00461	0.0433	0.915	920890	8785	912105	-0.0253	0.0922	0.783	908397	3798	904599	FALSE	F	F	F	0	0
rs183200136	15	45618947	T	G	0.0014053716427233	-	-0.0578	0.0271713355544346	0.0334	163511	9.37704681568087e-06	1.53324592510398	-0.1374	0.0228432801281692	1.8e-09	246139	5.29887741831406e-05	13.0431890537151	-0.0729	0.0315118972227936	0.0207	131471	1.49164495658944e-05	1.96107996032889	0.0698	0.0325876000616645	0.0322	135430	1.36748084816603e-05	1.85197728848902	-0.228	0.246	0.354	920890	8785	912105	0.0136	0.281	0.961	908397	3798	904599	FALSE	F	F	F	0	0
rs8047501	16	342318	G	A	0.497657713928794	AXIN1	-0.0033	0.00412757486822892	0.424	163511	5.44488050829802e-06	0.890291814563849	-0.0251	0.00353310905031986	1.21e-12	246139	0.000314998087147184	77.5571145188646	-0.0132	0.00464888728449426	0.00452	131471	8.71180881327684e-05	11.4543258076921	0.0192	0.00475580734833756	5.41e-05	135430	0.000184315955057758	24.9661	-0.0127	0.0153	0.405	920890	8785	912105	0.0263	0.0232	0.256	908397	3798	904599	FALSE	F	F	F	0	0
rs3747602	16	4752385	T	G	0.507963772642099	ZNF500	-0.0041	0.00418292874271054	0.327	163511	8.40286776329675e-06	1.37395605027989	-0.0213	0.00357177100987389	2.47e-09	246139	0.000226787452440815	55.8334455062923	-0.0105	0.00468779256257359	0.0251	131471	5.51110155207297e-05	7.24578942230813	0.0081	0.00479841190663049	0.0914	135430	3.27966778078465e-05	4.44173415628507	0.00137	0.0158	0.931	920890	8785	912105	-0.0205	0.024	0.392	908397	3798	904599	FALSE	F	F	F	0	0
rs17767742	16	79715108	G	C	0.235165521549032	LOC105371356	-0.001	0.00420438887428568	0.812	163511	3.59725398047208e-07	0.0588183612677593	-0.0099	0.00375919932280408	0.00845	246139	3.52566862626068e-05	8.67828095404815	-0.0167	0.00495350115791005	0.000748	131471	0.000100323816261386	13.1907951509772	0.0305	0.00508170875256519	1.95e-09	135430	0.000334634551533415	45.3340583873649	0.0245	0.0164	0.135	920890	8785	912105	-0.00986	0.0249	0.692	908397	3798	904599	FALSE	F	F	F	0	0
rs545779157	17	7085977	T	C	0.00265459088069956	-	0.0873	0.0291220516712218	0.00272	163511	4.03554016496365e-05	6.59873766303918	0.2097	0.0257535648195628	3.87e-16	246139	0.00023284667872857	57.3255310217188	0.0532	0.0322287659812484	0.0988	131471	1.49863700193625e-05	1.9702726073099	-0.0121	0.0331371351327399	0.715	135430	7.75253842265978e-07	0.104991158745196	0.319	0.107	0.00289	920890	8785	912105	-0.0642	0.218	0.768	908397	3798	904599	FALSE	F	F	F	0	0
rs150983647	17	7097978	T	C	0.0018738288569644	-	0.0946	0.0282384719352055	0.000808	163511	3.34755433069822e-05	5.47373584686275	0.2027	0.0249731792359524	4.79e-16	246139	0.00015369256508561	37.8352418878532	0.0593	0.0314304549696516	0.0592	131471	1.31539064318405e-05	1.72935367244404	-0.0076	0.0321274788899541	0.813	135430	2.16059091737246e-07	0.0292604569977795	0.335	0.107	0.0018	920890	8785	912105	-0.0493	0.22	0.823	908397	3798	904599	FALSE	F	F	F	0	0
rs62074125	17	46775246	C	A	0.168800749531543	WNT3/LRRC37A2	0.0074	0.00447496736053857	0.0982	163511	1.53664288266898e-05	2.51258802052821	0.0212	0.00388354163307886	4.79e-08	246139	0.000126119206936951	31.0465188001696	0.0083	0.00510529396238308	0.104	131471	1.93315062430726e-05	2.54154292612346	-0.0042	0.00527601658342733	0.426	135430	4.95003295293659e-06	0.670376381135474	-0.0159	0.0175	0.365	920890	8785	912105	0.0211	0.0268	0.43	908397	3798	904599	FALSE	F	F	F	0	0
rs6503858	17	58303110	C	T	0.98313554028732	TSPOAP1	0.0092	0.0102196561153826	0.368	163511	2.80667081512538e-06	0.458917226339921	0.0507	0.00899566994741481	1.74e-08	246139	8.52377039646933e-05	20.9819411932497	0.0162	0.0115572607149165	0.161	131471	8.70253649245634e-06	1.14412372690523	-0.0245	0.011820318244556	0.0382	135430	1.99043496783909e-05	2.69565992360286	0.0739	0.04	0.0646	920890	8785	912105	-0.0326	0.0646	0.614	908397	3798	904599	FALSE	F	F	F	0	0
rs34523089	17	58358748	T	C	0.0646470955652717	RNF43	0.0155	0.0054101089110278	0.00417	163511	2.90548012524184e-05	4.75085953326119	0.0686	0.00470121991766942	3.16e-48	246139	0.00056911855359763	140.160901596448	0.0252	0.00613944044662874	4.05e-05	131471	7.67990051502009e-05	10.0974638832725	-0.0203	0.00628577187114494	0.00124	135430	4.9836391459351e-05	6.74957919722805	0.00256	0.0209	0.902	920890	8785	912105	-0.00568	0.0318	0.858	908397	3798	904599	FALSE	F	F	F	0	0
rs12949067	17	58629842	T	A	0.199094316052467	TEX14	-0.0129	0.00450260677111346	0.00417	163511	5.30700691610802e-05	8.67789447491902	-0.0414	0.00389300134403788	2.06e-26	246139	0.000546601620932186	134.612462561619	-0.0163	0.00512172924909028	0.00146	131471	8.47316067268036e-05	11.1405235592271	0.014	0.00527973547371178	0.00801	135430	6.25066615922824e-05	8.46568132759752	-0.0355	0.0175	0.0423	920890	8785	912105	-0.0239	0.0259	0.356	908397	3798	904599	FALSE	F	F	F	0	0
rs547225272	17	58678518	T	C	0.00265459088069956	TEX14/IGBP1P2	0.0152	0.0198139287047121	0.443	163511	1.22337714443775e-06	0.200033418226185	0.1046	0.0179050467072791	5.16e-09	246139	5.79344056338148e-05	14.2606269804384	0.0535	0.0232701068653893	0.0215	131471	1.51558657880322e-05	1.99256	-0.0822	0.0240647935540192	0.000636	135430	3.57780627797039e-05	4.84552484962201	-0.152	0.122	0.214	920890	8785	912105	-0.00236	0.211	0.991	908397	3798	904599	FALSE	F	F	F	0	0
rs113126189	17	58684463	C	A	0.2691	TEX14/IGBP1P2	-0.0164	0.00466108217218179	0.000434	163511	0.0001058008974048	17.3012294193602	-0.0408	0.00442174694084195	2.78e-20	246139	0.0006548200693632	161.281	-0.0206	0.00533860997346225	0.000114	131471	0.0001669306544568	21.9498703169983	0.0149	0.005489283490726	0.00664	135430	8.73321580638e-05	11.8282524890803	-0.0514	0.0254	0.043	920890	8785	912105	-0.0822	0.0542	0.129	908397	3798	904599	FALSE	F	F	F	0	0
rs2029792	17	58793365	A	T	0.589163023110556	PPM1E	-0.0054	0.00414824461115631	0.193	163511	1.41163533936667e-05	2.30818341017777	-0.0282	0.00355047840131244	1.98e-15	246139	0.000384975612921109	94.7932355215087	-0.0047	0.00469698533971217	0.317	131471	1.06937670255864e-05	1.40591389160243	0.0065	0.00478130057032212	0.174	135430	2.0453221223677e-05	2.76999549921086	0.00496	0.0157	0.752	920890	8785	912105	-0.000788	0.0239	0.974	908397	3798	904599	FALSE	F	F	F	0	0
rs66885215	17	59056763	T	G	0.157245471580262	TRIM37	-0.0143	0.00459082038583063	0.00184	163511	5.41977569116701e-05	8.86230135172461	-0.0456	0.00397416449777715	1.78e-30	246139	0.000551110801564137	135.723558083479	-0.0178	0.00523849715192374	0.000679	131471	8.39748510924425e-05	11.0410168660196	0.017	0.00538360557885085	0.00159	135430	7.6596174617207e-05	10.3740613494737	-0.0547	0.0237	0.0211	920890	8785	912105	-0.0662	0.0506	0.191	908397	3798	904599	FALSE	F	F	F	0	0
rs6503908	17	59234387	A	C	0.608626198083067	GDPD1	-0.0089	0.00440839128593931	0.0435	163511	3.77356993028407e-05	6.17035930013132	-0.0288	0.00377299244530529	2.29e-14	246139	0.00039514579509845	97.2984476406019	-0.0076	0.00500639923636445	0.129	131471	2.75169043268789e-05	3.61771944339025	0.0029	0.00517207832870445	0.575	135430	4.00652987169411e-06	0.542598501400894	0.00594	0.0216	0.783	920890	8785	912105	0.0395	0.0461	0.392	908397	3798	904599	FALSE	F	F	F	0	0
rs1451509	17	59365772	T	C	0.471892567145534	YPEL2/MIR4729	-0.0035	0.00400358187949163	0.382	163511	6.10564431934913e-06	0.998333892484116	-0.0273	0.00344887174865538	2.46e-15	246139	0.000371467400389201	91.4658481104187	-0.0068	0.004561146122165	0.136	131471	2.30469382307513e-05	3.03002775512115	0.0055	0.00466101481477223	0.238	135430	1.50772033192091e-05	2.04190627734995	-0.0106	0.0152	0.489	920890	8785	912105	0.00256	0.0231	0.912	908397	3798	904599	FALSE	F	F	F	0	0
rs2777885	17	59753112	A	C	0.365552779512805	VMP1	0.0099	0.00400761133906836	0.0135	163511	4.54617316799385e-05	7.43374023595905	0.0402	0.00344339142596174	1.72e-31	246139	0.000749596743842953	184.64190070682	0.0156	0.00451500783743651	0.00055	131471	0.000112882022463318	14.8421620244971	-0.0226	0.00462381366205523	1.02e-06	135430	0.000236914948197586	32.0925208024061	-0.00594	0.0152	0.696	920890	8785	912105	-0.0481	0.0231	0.0372	908397	3798	904599	FALSE	F	F	F	0	0
rs1292070	17	59850685	C	A	0.3629	-	-0.0128	0.0042165288127658	0.0024	163511	7.57607923712e-05	12.3885099631536	-0.0342	0.00362938231216082	4.38e-21	246139	0.0005408499340152	133.195218834017	-0.0167	0.0047985455959624	0.000501	131471	0.0001289607384302	16.9565260468002	0.0221	0.00492716992839244	7.28e-06	135430	0.0002258442907838	30.5925497649734	-0.00419	0.0216	0.846	920890	8785	912105	0.0884	0.0461	0.0551	908397	3798	904599	FALSE	F	F	F	0	0
rs1292045	17	59869851	C	T	0.543098063710181	TUBD1	-0.0114	0.00399980362883186	0.00437	163511	6.44972133906003e-05	10.5465550876977	-0.0415	0.00344115737410385	1.72e-33	246139	0.00085472703725732	210.559920026014	-0.0148	0.00452032953715619	0.00106	131471	0.000108706291328694	14.2930611603626	0.0201	0.00463382228107365	1.44e-05	135430	0.00020050414882992	27.1593214243634	0.0137	0.0152	0.369	920890	8785	912105	0.0454	0.0231	0.0498	908397	3798	904599	FALSE	F	F	F	0	0
rs187856252	17	60423236	T	G	0.00218613366645846	USP32/C17orf64	0.0798	0.0236256814497235	0.000731	163511	2.77819052427023e-05	4.54271774968308	0.1105	0.019927960970341	2.94e-08	246139	5.32697672266045e-05	13.1123591881765	0.0743	0.0272556925399111	0.00641	131471	2.40842912533976e-05	3.16641394762867	-0.0049	0.0281886525569697	0.862	135430	1.04748642420161e-07	0.0141859006316314	0.0164	0.0747	0.827	920890	8785	912105	0.0992	0.098	0.311	908397	3798	904599	FALSE	F	F	F	0	0
rs375859370	17	60549919	C	T	0.1325	-	-0.0123	0.00623705633640625	0.0486	163511	3.4779679875e-05	5.68698846831975	-0.0301	0.00542182013222969	2.83e-08	246139	0.000208280373875	51.2761862077051	-0.0134	0.0071662219195531	0.0615	131471	4.12785995e-05	5.42708021993635	0.0197	0.00737274652818845	0.00754	135430	8.9217039875e-05	12.0835633359435	0.0285	0.0378	0.451	920890	8785	912105	0.141	0.0806	0.0795	908397	3798	904599	FALSE	F	F	F	0	0
rs2952290	17	68467242	A	G	0.67738913179263	PRKAR1A	-0.0044	0.00481684357955908	0.361	163511	8.4616014740943e-06	1.3835597025585	-0.0251	0.00419466364365199	2.18e-09	246139	0.000275356071523458	67.7939848619139	-0.0032	0.00549034336106562	0.56	131471	4.47555780447963e-06	0.588399742414192	0.0031	0.00566156942388572	0.584	135430	4.20020610361809e-06	0.568827901395214	-0.00971	0.0186	0.602	920890	8785	912105	0.00983	0.0286	0.731	908397	3798	904599	FALSE	F	F	F	0	0
rs4808802	19	18467063	C	G	0.302154903185509	ELL	0.0012	0.0047365846506513	0.8	163511	6.07269074879418e-07	0.0992940194626461	0.0275	0.00414953461917775	3.42e-11	246139	0.000318921692970528	78.5234715811814	0.0065	0.00536867459558193	0.226	131471	1.78174433428163e-05	2.34248319589834	-0.0106	0.00554898861130806	0.0561	135430	4.73838564260079e-05	6.41740498945805	0.0103	0.0184	0.576	920890	8785	912105	-0.02	0.028	0.475	908397	3798	904599	FALSE	F	F	F	0	0
rs10421599	19	35277030	A	G	0.161461586508432	USF2	-0.0295	0.00487706387645253	1.46e-09	163511	0.00023564932797896	38.539867862474	-0.0003	0.00434864798316933	0.945	246139	2.43705136663102e-08	0.00599848526847076	-0.03	0.00550146073308108	4.95e-08	131471	0.000243705136663102	32.0474807476366	0.0103	0.00566833594750872	0.0692	135430	2.87274199428761e-05	3.89060879517651	-0.00198	0.0183	0.914	920890	8785	912105	0.0126	0.0279	0.65	908397	3798	904599	FALSE	F	F	F	0	0
rs36152188	19	35458521	T	A	0.245607028753994	-	-0.029	0.00431301330876104	1.77e-11	163511	0.000311648051615818	50.9731469535835	-0.0108	0.00373253122473825	0.00381	246139	4.32231019506171e-05	10.6392645068335	-0.0321	0.00490432757918028	5.94e-11	131471	0.000381837418389363	50.2189590359037	0.0115	0.00501343902397995	0.0218	135430	4.90076751797763e-05	6.63733671468852	-0.000903	0.0173	0.958	920890	8785	912105	0.0595	0.0268	0.0264	908397	3798	904599	FALSE	F	F	F	0	0
rs12976652	19	45893352	C	T	0.0691755153029357	MYPOP	0.0084	0.00653998908572075	0.199	163511	9.08675396896303e-06	1.48577955562445	0.0131	0.0055328417713155	0.0179	246139	2.21000261991744e-05	5.43975436730022	0.0325	0.00731681594887304	8.92e-06	131471	0.000136024431401888	17.8854288272614	-0.0446	0.00748545699451024	2.55e-09	135430	0.000256165072631838	34.7008125925627	0.0263	0.0256	0.304	920890	8785	912105	-0.0412	0.0424	0.331	908397	3798	904599	FALSE	F	F	F	0	0
rs281377	19	48703346	T	C	0.483760149906309	FUT2/LOC105447645	0.0096	0.00417557057771472	0.0215	163511	4.603138878301e-05	7.52689282185099	0.0293	0.00357108598784545	2.31e-16	246139	0.000428792176175415	105.586894701643	0.0123	0.00470550763217791	0.00895	131471	7.55651997502342e-05	9.93523200375447	-0.0052	0.00478344210270943	0.277	135430	1.3505737333904e-05	1.82907969872592	-0.0204	0.0153	0.182	920890	8785	912105	-0.0194	0.0231	0.403	908397	3798	904599	FALSE	F	F	F	0	0
rs569970	19	48704461	C	T	0.356964397251718	FUT2/LOC105447645	-0.0114	0.00407962297676615	0.0052	163511	5.96622489847656e-05	9.75589672798969	-0.028	0.00351294241428415	1.58e-15	246139	0.000359920000031211	88.6215257072175	-0.0131	0.00462505279487455	0.00462	131471	7.87829989864237e-05	10.3583381546905	0.0028	0.00464914229669941	0.547	135430	3.59920000031211e-06	0.487434212015485	0.0171	0.0153	0.265	920890	8785	912105	0.0385	0.0234	0.0992	908397	3798	904599	FALSE	F	F	F	0	0
rs2432132	19	48705111	T	C	0.477036741214057	FUT2/LOC105447645	-0.0109	0.00419512987501242	0.00937	163511	5.92797002998078e-05	9.69333913456008	-0.0284	0.00396659608841222	8.08e-13	246139	0.000402429383669834	99.0926389979802	-0.0129	0.00473838046838266	0.00648	131471	8.30295002684204e-05	10.9167117799126	0.0033	0.00485853137655628	0.497	135430	5.43351516088635e-06	0.735854089482868	0.0106	0.0207	0.609	920890	8785	912105	0.0624	0.0442	0.158	908397	3798	904599	FALSE	F	F	F	0	0
rs61730825	22	36504685	A	G	0.0023422860712055	FOXRED2	-0.311	0.0397191993366664	4.88e-15	163511	0.000452035220560152	73.9452527372003	-0.0471	0.0332004912792051	0.156	246139	1.03679599429581e-05	2.55196501515092	-0.2958	0.0439317249527742	1.66e-11	131471	0.000408928929559173	53.7834710574624	0.0712	0.0451744553528802	0.115	135430	2.36925324233254e-05	3.20870830345163	-0.283	0.427	0.507	920890	8785	912105	0.0201	0.495	0.968	908397	3798	904599	FALSE	F	F	F	0	0
rs537022877	22	36873859	T	C	0.00139776357827476	NCF4	-0.1499	0.0273151992110715	4.07e-08	163511	6.27277219125119e-05	10.2571904923857	-0.0342	0.02252879656364	0.129	246139	3.265190031413e-06	0.803686702951712	-0.1517	0.0310850486584164	1.06e-06	131471	6.42432363992373e-05	8.44653667902395	0.0063	0.0318089287353653	0.843	135430	1.10799384722463e-07	0.0150053407367763	0.0495	0.168	0.768	920890	8785	912105	-0.731	0.354	0.0387	908397	3798	904599	FALSE	F	F	F	0	0
rs116854298	22	36956673	T	C	0.0131168019987508	-	-0.0649	0.00986205919821459	4.68e-11	163511	0.000109046845565369	17.8320852041894	-0.035	0.00854221414287753	4.18e-05	246139	3.17146411849871e-05	7.80639421434063	-0.0641	0.0112376473784688	1.17e-08	131471	0.000106375048854928	13.9865091134988	0.0337	0.0115619754362632	0.00356	135430	2.9402449671329e-05	3.98203203558526	0.0339	0.0376	0.367	920890	8785	912105	-0.0793	0.0542	0.143	908397	3798	904599	FALSE	F	F	F	0	0
rs112587931	22	36973654	T	C	0.00530918176139913	-	0.1379	0.0137914290863337	1.54e-23	163511	0.000200851107550676	32.8475612135536	0.0266	0.0120826207144617	0.0277	246139	7.47324072517138e-06	1.83945479906002	0.1439	0.0158065315290116	8.72e-20	131471	0.000218709318046068	28.7597853672434	-0.0589	0.0162484303843799	0.000289	135430	3.66417568208658e-05	4.96250167751591	0.0563	0.0565	0.32	920890	8785	912105	-0.144	0.0859	0.094	908397	3798	904599	FALSE	F	F	F	0	0
rs5756480	22	37012866	C	A	0.531893621275745	TST	0.0778	0.00403124584734031	5.45e-83	163511	0.00301410606504174	494.323411782456	0.0255	0.00347684764750131	2.23e-13	246139	0.000323802127396956	79.7254995174561	0.0786	0.0045608982036351	1.49e-66	131471	0.00307641152014348	405.700848907053	-0.0086	0.00465885703361462	0.0649	135430	3.68295353206903e-05	4.98793401270235	0.0178	0.0153	0.243	920890	8785	912105	0.00739	0.0231	0.749	908397	3798	904599	FALSE	F	F	F	0	0
rs140768200	22	37015692	G	T	0.00765146783260462	TST	-0.0745	0.0123341927763743	1.54e-09	163511	8.4285240347421e-05	13.7825570300983	-0.0205	0.0108612223420094	0.0591	246139	6.38185167442975e-06	1.57081985032841	-0.0584	0.0141560089147304	3.7e-05	131471	5.1792238064826e-05	6.80942642157892	0.0043	0.0145766670678353	0.768	135430	2.80786287829164e-07	0.0380263360654017	-0.0413	0.0545	0.448	920890	8785	912105	-0.0305	0.0836	0.715	908397	3798	904599	FALSE	F	F	F	0	0
rs141776099	22	37021718	A	G	0.00202998126171143	MPST/TST	-0.1426	0.0249402661352106	1.08e-08	163511	8.23907715918494e-05	13.4727427018784	-0.0843	0.0216293764612156	9.72e-05	246139	2.87935138850796e-05	7.08735319693453	-0.134	0.0290748144356399	4.05e-06	131471	7.27527000418617e-05	9.56542063198153	0.0121	0.029728935283139	0.684	135430	5.93212453393238e-07	0.0803376237954183	0.00898	0.158	0.955	920890	8785	912105	0.173	0.32	0.589	908397	3798	904599	FALSE	F	F	F	0	0
rs715483	22	37037859	C	G	0.0346658338538414	-	0.0817	0.0115975418244189	1.86e-12	163511	0.000446738557352701	73.0784217228769	0.0204	0.00990801159044623	0.0395	246139	2.78528512122148e-05	6.85580819262644	0.0858	0.0130398590435055	4.71e-11	131471	0.000492701517680432	64.8069062890135	-0.0224	0.0133309951912144	0.0929	135430	3.35819074976953e-05	4.54808330191062	-0.0159	0.0391	0.684	920890	8785	912105	0.0746	0.0562	0.184	908397	3798	904599	FALSE	F	F	F	0	0
rs139105452	22	37066133	T	C	0.00468457214241099	TMPRSS6	-0.1772	0.0215151863922825	1.78e-16	163511	0.000292811478928106	47.8913352407553	-0.0431	0.0173907619822148	0.0132	246139	1.73226848089557e-05	4.26382753176233	-0.1989	0.0239448732158448	9.85e-17	131471	0.000368918325962341	48.519223026479	0.0597	0.0243959527199871	0.0144	135430	3.32360440031819e-05	4.5012405706926	0.0131	0.067	0.845	920890	8785	912105	-0.0854	0.0952	0.37	908397	3798	904599	FALSE	F	F	F	0	0
rs142735314	22	37074045	A	G	0.00624609618988132	TMPRSS6	0.1278	0.0130275642469649	1.02e-22	163511	0.000202758569772718	33.1595743728414	0.0238	0.0113069496033047	0.0353	246139	7.03187959118305e-06	1.73081791783822	0.1281	0.0147785941734944	4.4e-18	131471	0.00020371160521551	26.7872178932341	-0.0025	0.0153951877172051	0.871	135430	7.75885309033509e-08	0.0105076603784529	0.104	0.0569	0.0663	920890	8785	912105	-0.00651	0.0937	0.945	908397	3798	904599	FALSE	F	F	F	0	0
rs3218358	22	37134021	A	C	0.0626171143035603	IL2RB	-0.0764	0.0112700779347806	1.21e-11	163511	0.000685214875017605	112.115622291369	-0.0102	0.00976030135536542	0.296	246139	1.22135076472739e-05	3.00623284842493	-0.0841	0.0128302057952871	5.57e-11	131471	0.000830294300487457	109.248669938771	0.0268	0.0131983520038527	0.0423	135430	8.4315933608016e-05	11.4197011194278	0.00345	0.0419	0.934	920890	8785	912105	0.0215	0.0579	0.71	908397	3798	904599	FALSE	F	F	F	0	0
rs228952	22	37134222	T	G	0.210805746408495	IL2RB	-0.049	0.00584275127991377	5.01e-17	163511	0.00079889281507771	130.73060504162	-0.015	0.00505085624200768	0.00298	246139	7.48650076603435e-05	18.4284	-0.0574	0.00662010290988698	4.3e-18	131471	0.00109627658950664	144.284562734201	0.0124	0.00677224214044526	0.0671	135430	5.11610825682419e-05	6.92899758506942	-0.00312	0.0207	0.88	920890	8785	912105	-0.0225	0.0298	0.449	908397	3798	904599	FALSE	F	F	F	0	0
rs113012595	22	37164516	A	G	0.0110868207370394	IL2RB	0.1314	0.0225767946284646	5.88e-09	163511	0.000378604626221277	61.9287103250398	0.0351	0.0189292434605059	0.0637	246139	2.70152766223758e-05	6.6496387838329	0.1419	0.0257895054529121	3.75e-08	131471	0.000441529755529806	58.0731164386521	-0.0061	0.0262148262952599	0.816	135430	8.15933671900881e-07	0.110500355479153	-0.00673	0.087	0.938	920890	8785	912105	0.18	0.0994	0.0703	908397	3798	904599	FALSE	F	F	F	0	0
rs150706378	22	37568182	G	T	0.0127	CDC42EP1	0.119	0.020047056368864	2.92e-09	163511	0.00035512134462	58.0861635739838	0.0275	0.0178780525330218	0.124	246139	1.8964798875e-05	4.66802722889341	0.1188	0.0234054750672976	3.86e-07	131471	0.0003539286625248	46.5471216939985	-0.0271	0.0241602630752386	0.262	135430	1.84171080222e-05	2.49423804188195	0.381	0.295	0.196	920890	8785	912105	-0.449	0.339	0.185	908397	3798	904599	FALSE	F	F	F	0	0
rs573555348	22	37694332	G	A	0.0123	-	0.1318	0.0206081698879508	1.6e-10	163511	0.0004220763142008	69.0424172276456	0.0279	0.0183787550913905	0.129	246139	1.89133547022e-05	4.65536443489423	0.1457	0.0241935815850482	1.72e-09	131471	0.0005157975374958	67.846381453517	-0.0515	0.0249492912872876	0.039	135430	6.4442832195e-05	8.7279263307964	0.0938	0.167	0.574	920890	8785	912105	-0.282	0.272	0.3	908397	3798	904599	FALSE	F	F	F	0	0
rs137956300	22	39861430	T	C	0.014366021236727	ENTHD1	-0.0548	0.0100160853097027	4.47e-08	163511	8.50439226264344e-05	13.906629419042	-0.0118	0.00876060703231617	0.178	246139	3.94317617697557e-06	0.970565381782528	-0.0485	0.0114345498046836	2.22e-05	131471	6.66140201256162e-05	8.75826203493809	0.0136	0.0117229263969343	0.246	135430	5.23793353701093e-06	0.709366578665309	0.0857	0.0454	0.059	920890	8785	912105	0.0742	0.0728	0.308	908397	3798	904599	FALSE	F	F	F	0	0
rs573809175	6	28831528	G	T	0.0373402555910543	-	0.1341	0.0122845506832249	9.65e-28	163511	0.0012928187703883	211.661143827123	0.0469	0.0106279567111357	1.02e-05	246139	0.000158134190125671	38.9288311341462	0.1508	0.0145068283189144	2.61e-25	131471	0.00163486831271882	215.286467228259	-0.0839	0.0150169517598536	2.31e-08	135430	0.000506062334902335	68.5697104389217	-0.00365	0.228	0.987	920890	8785	912105	0.199	0.265	0.453	908397	3798	904599	TRUE	rs556876141	C	T	0.047314178638351	1
rs12358789	10	63361725	G	A	0.349041533546326	JMJD1C	0.0236	0.00414660524413106	1.26e-08	163511	0.000253095480202921	41.3938654727588	0.0045	0.00392012064751191	0.251	246139	9.20206742694118e-06	2.26499011285676	0.0209	0.00468785214753354	8.26e-06	131471	0.00019849654680307	26.1013235342414	-0.0042	0.00478416417027357	0.38	135430	8.01602318080209e-06	1.08560268954599	0.00577	0.0152	0.705	920890	8785	912105	0.0541	0.0231	0.0191	908397	3798	904599	TRUE	rs4400684	G	A	0.385540287320425	0.915341

## Sheet: ST4
Supplementary Table S4. Characteristics of genetic instruments used in the strategy 3.
snps	chr	pos	effect_allele	other_allele	eaf	genes	bx_Iron	bxse_Iron	bxp_Iron	nx_Iron	r2x_Iron	fx_Iron	bx_Ferritin	bxse_Ferritin	bxp_Ferritin	nx_Ferritin	r2x_Ferritin	fx_Ferritin	bx_TfSat	bxse_TfSat	bxp_TfSat	nx_TfSat	r2x_TfSat	fx_TfSat	bx_TIBC	bxse_TIBC	bxp_TIBC	nx_TIBC	r2x_TIBC	fx_TIBC	by_Hepatic steatosis	byse_Hepatic steatosis	byp_Hepatic steatosis	ny_Hepatic steatosis	ny_Hepatic steatosis_case	ny_Hepatic steatosis_ctrl	by_Hepatic fibrosis/cirrhosis	byse_Hepatic fibrosis/cirrhosis	byp_Hepatic fibrosis/cirrhosis	ny_Hepatic fibrosis/cirrhosis	ny_Hepatic fibrosis/cirrhosis_case	ny_Hepatic fibrosis/cirrhosis_ctrl	proxy_status	proxy_snps	proxy_ea	proxy_oa	proxy_eaf	proxy_r2
rs2874209	1	20583195	G	A	0.573391630231106	-	-0.0004	0.00442666709060653	0.928	163511	7.82763739558466e-08	0.0127988926309974	0.0198	0.00347975673473174	1.27e-08	246139	0.000191796685285313	47.2173168509312	0.0026	0.00451835414760767	0.565	131471	3.30717679963452e-06	0.434792664607364	-0.0052	0.00467490794756484	0.266	135430	1.32287071985381e-05	1.79156105852029	0.0137	0.0155	0.378	920890	8785	912105	0.0292	0.0239	0.221	908397	3798	904599	F	F	F	F	0	0
rs79364962	1	22205049	A	G	0.0363835103060587	-	-0.0141	0.00692363763930249	0.0417	163511	1.39404579873954e-05	2.27942212124936	-0.054	0.00605311734681719	4.62e-19	246139	0.000204468464821916	50.3375469668231	-0.0229	0.00793669257717214	0.00391	131471	3.677136750249e-05	4.83447268435662	0.0364	0.00817575679928877	8.5e-06	135430	9.29055340022105e-05	12.5831797058814	-0.0165	0.0301	0.583	920890	8785	912105	0.0482	0.0467	0.301	908397	3798	904599	F	F	F	F	0	0
rs75965181	1	22257509	A	T	0.0181136789506558	LOC107985377	-0.0421	0.0128160195218823	0.00102	163511	6.30466569574527e-05	10.3093458022444	-0.1191	0.0112573699448231	3.7e-26	246139	0.000504569964103477	124.256033116707	-0.0691	0.0146690736427535	2.47e-06	131471	0.000169845469223833	22.3332071874422	0.0479	0.015124540493295	0.00154	135430	8.16147957807443e-05	11.0538307191314	-0.0389	0.062	0.53	920890	8785	912105	0.112	0.0996	0.26	908397	3798	904599	F	F	F	F	0	0
rs469882	1	91064875	C	A	0.126014990630856	-	4e-04	0.00522692762360923	0.939	163511	3.52432680854916e-08	0.00576259172448321	0.0224	0.00423402543727461	1.22e-07	246139	0.000110522888716102	27.2067792317485	0.0156	0.0055197281618141	0.00471	131471	5.36050107580327e-05	7.04777495540011	-0.0367	0.00567893341835432	1.03e-10	135430	0.000296680033447924	40.1907073501864	-0.017	0.0189	0.369	920890	8785	912105	-0.00566	0.0285	0.842	908397	3798	904599	F	F	F	F	0	0
rs10801913	1	115671658	G	A	0.661617738913179	VANGL1	-0.0101	0.00434156908031833	0.02	163511	4.5675937713722e-05	7.46876804261689	-0.0237	0.00375050236262905	2.63e-10	246139	0.000251501984652686	61.9195168778418	-0.0222	0.00492407650709835	6.53e-06	131471	0.000220673749071961	29.0181606630464	0.0139	0.00505054203897449	0.00592	135430	8.65115961735931e-05	11.7171061121497	0.0295	0.0166	0.0748	920890	8785	912105	0.0319	0.0252	0.204	908397	3798	904599	F	F	F	F	0	0
rs181013092	1	219859882	T	G	0.0014053716427233	LOC105372926	0.022	0.0275766338755667	0.425	163511	1.35848788292452e-06	0.222125297003629	0.1381	0.0244767531569957	1.68e-08	246139	5.35300642414505e-05	13.176434757597	0.0429	0.029947587097963	0.152	131471	5.16565017482048e-06	0.67912637096273	-0.0267	0.0305416103378362	0.382	135430	2.00093476623566e-06	0.27098313574134	0.126	0.109	0.245	920890	8785	912105	-0.0356	0.212	0.866	908397	3798	904599	F	F	F	F	0	0
rs185533155	1	219859886	T	A	0.0014053716427233	LOC105372926	0.022	0.0284280708963434	0.439	163511	1.35848788292452e-06	0.222125297003629	0.1421	0.0250837214732069	1.47e-08	246139	5.66759180000906e-05	13.950831104948	0.0439	0.0310196128036079	0.157	131471	5.40927981994e-06	0.711156455491955	-0.0286	0.0317698005326025	0.368	135430	2.29584452214243e-06	0.31092234577407	0.126	0.109	0.245	920890	8785	912105	-0.0356	0.212	0.866	908397	3798	904599	F	F	F	F	0	0
rs190974828	1	219902446	T	C	0.00156152404747033	-	0.0189	0.0242101522125845	0.435	163511	1.11384199873517e-06	0.182123394227875	0.1414	0.0217611926006289	8.15e-11	246139	6.23445938496434e-05	15.3462680532186	0.0592	0.0269594873427121	0.0281	131471	1.09280681460408e-05	1.43671789164287	-0.0567	0.027963948439763	0.0426	135430	1.00245779886166e-05	1.35762215743156	-0.134	0.0951	0.159	920890	8785	912105	-0.00238	0.145	0.987	908397	3798	904599	F	F	F	F	0	0
rs186007408	1	220317149	A	G	0.000780762023735165	-	0.0239	0.0305483948846543	0.434	163511	8.91261744104344e-07	0.145729446399838	0.1852	0.0280432804528308	4e-11	246139	5.35169591069916e-05	13.1732087537918	0.0496	0.0341173359814885	0.146	131471	3.8385996260145e-06	0.504658791415548	-0.1083	0.0350459089382515	0.002	135430	1.830064417256e-05	2.47846499650745	0.0517	0.171	0.763	920890	8785	912105	-0.0793	0.366	0.829	908397	3798	904599	F	F	F	F	0	0
rs6760824	2	28955453	C	A	0.737039350405996	TOGARAM2	-0.0094	0.00457469303158224	0.0399	163511	3.42505178485808e-05	5.60045974154993	-0.0316	0.00392724664060559	8.53e-16	246139	0.000387066513160693	95.308280993833	-0.0106	0.00516388682904723	0.0401	131471	4.35535104738177e-05	5.72618586397834	0.0075	0.0052994782694091	0.157	135430	2.18038889653991e-05	2.95292145997771	-0.0092	0.0171	0.59	920890	8785	912105	-0.0316	0.0263	0.229	908397	3798	904599	F	F	F	F	0	0
rs6547899	2	28969211	C	A	0.861648969394129	TOGARAM2	-0.0131	0.00511936112799656	0.0105	163511	4.09152640721503e-05	6.69028764805907	-0.0261	0.00439687538846512	2.92e-09	246139	0.000162414119448689	39.982617860415	-0.0122	0.00573187739408263	0.0333	131471	3.54864396276374e-05	4.66553229453596	0.0054	0.00583825149826903	0.355	135430	6.9523285376371e-06	0.941546495135685	0.0151	0.0199	0.448	920890	8785	912105	-0.0313	0.0323	0.332	908397	3798	904599	F	F	F	F	0	0
rs11125072	2	46332945	A	T	0.423953778888195	EPAS1	0.0147	0.00403036744280216	0.000265	163511	0.000105545691068999	17.2594920660186	-0.0043	0.00344527868752387	0.212	246139	9.03114363397564e-06	2.22291867613371	0.0033	0.00452673209495733	0.466	131471	5.3190456557055e-06	0.699293332883111	0.0259	0.00468574216316432	3.25e-08	135430	0.000327646374316236	44.3870364324529	0.000136	0.0154	0.993	920890	8785	912105	-0.0255	0.0233	0.273	908397	3798	904599	F	F	F	F	0	0
rs604126	2	111185623	G	A	0.737195502810743	LOC124907868	-0.0105	0.00430815819287355	0.0148	163511	4.27192937049221e-05	6.98528740094221	0.0204	0.00371437133262914	3.97e-08	246139	0.000161252256401273	39.696547791743	-0.0044	0.00483695345489041	0.363	131471	7.50154672224301e-06	0.98622824426382	-0.0069	0.0049930970748742	0.167	135430	1.84477603019623e-05	2.49838937186242	0.0288	0.0162	0.076	920890	8785	912105	0.0449	0.0245	0.0672	908397	3798	904599	F	F	F	F	0	0
rs17707216	2	187336529	A	G	0.014366021236727	CALCRL-AS1	0.0161	0.00791730537113873	0.042	163511	7.34063987958804e-06	1.2002694968177	0.0387	0.00699803163994457	3.2e-08	246139	4.24134984810008e-05	10.4399740714425	0.0191	0.00913301760538753	0.0365	131471	1.03311555668088e-05	1.35824	-0.0079	0.00938664530416173	0.4	135430	1.76740609885841e-06	0.239356696196682	-0.0168	0.035	0.632	920890	8785	912105	-0.0353	0.0551	0.522	908397	3798	904599	F	F	F	F	0	0
rs111863165	2	188461996	G	A	0.0128044971892567	GULP1	0.0144	0.00865091991154684	0.096	163511	5.24228559523814e-06	0.857165368897459	0.0466	0.00761548776143641	9.41e-10	246139	5.48993909490515e-05	13.513513273675	0.0299	0.00982486562513184	0.00234	131471	2.26015419801256e-05	2.97146928237286	-0.0398	0.0101024159755501	8.16e-05	135430	4.00462484292102e-05	5.42360052712516	-0.0264	0.0351	0.451	920890	8785	912105	-0.0626	0.0538	0.245	908397	3798	904599	F	F	F	F	0	0
rs557831502	2	189124352	T	C	0.000624609618988132	COL5A2	0.1027	0.0476391296621548	0.0311	163511	1.31676477966418e-05	2.15305727428097	0.2459	0.0401631230522477	9.21e-10	246139	7.54891216100493e-05	18.5820686697743	0.1303	0.0535156770268988	0.0149	131471	2.1196109083915e-05	2.78669033214548	-0.0624	0.0544737881159028	0.252	135430	4.86112169900058e-06	0.658335189699727	0.144	0.238	0.544	920890	8785	912105	-0.642	0.513	0.21	908397	3798	904599	F	F	F	F	0	0
rs149271440	2	189466865	C	A	0.00359150530918176	WDR75	-0.0407	0.0223336465208781	0.0684	163511	1.18558514270828e-05	1.93856139428675	0.1098	0.0195437598112375	1.93e-08	246139	8.62876437762781e-05	21.2404145614871	-0.0186	0.0258610358746697	0.472	131471	2.47610933945484e-06	0.325532424802666	-0.0255	0.0267803344311035	0.341	135430	4.65397762163404e-06	0.630281814660116	0.115	0.0636	0.0705	920890	8785	912105	0.129	0.0785	0.0992	908397	3798	904599	F	F	F	F	0	0
rs12622578	2	189517576	T	C	0.7158026233604	-	-0.0061	0.00409161637429507	0.136	163511	1.51392031292123e-05	2.47543344054406	-0.0134	0.00354522898980592	0.000157	246139	7.30555042698563e-05	17.9829764098795	-0.0211	0.00463069373895911	5.2e-06	131471	0.00018113745297384	23.8182741865382	0.028	0.00475784082529322	3.98e-09	135430	0.000318977029113206	43.2122047994517	0.00597	0.0155	0.7	920890	8785	912105	0.0471	0.0234	0.0438	908397	3798	904599	F	F	F	F	0	0
rs735831	2	189533771	G	T	0.0176452217364147	-	-0.0011	0.00921677777341059	0.905	163511	4.19479602848156e-08	0.0068588693259255	0.0486	0.00769161753632249	2.64e-10	246139	8.1883805185391e-05	20.1562846302005	0.0041	0.0099732686588237	0.681	131471	5.82764638336984e-07	0.076615528886346	-0.0238	0.0102470834363402	0.0202	135430	1.96371922510173e-05	2.65947789684952	0.0437	0.0366	0.231	920890	8785	912105	0.0628	0.0605	0.299	908397	3798	904599	F	F	F	F	0	0
rs7596205	2	189563467	A	G	0.0696439725171768	SLC40A1	0.0072	0.00656826419574405	0.273	163511	6.71780973868222e-06	1.09842973160414	0.0843	0.00573107485717617	5.62e-49	246139	0.000920911414541817	226.87930858608	0.0283	0.00745835667287761	0.000148	131471	0.00010378523614223	13.6459574593001	-0.0469	0.00765341528139039	8.9e-10	135430	0.0002850416952026	38.6136331933611	0.0196	0.0252	0.435	920890	8785	912105	0.0175	0.0386	0.65	908397	3798	904599	F	F	F	F	0	0
rs11678005	2	189622380	A	C	0.149750156152405	-	-0.0074	0.00777154803098691	0.341	163511	1.39446391348162e-05	2.28010579554717	0.0457	0.00665445441317355	6.53e-12	246139	0.000531834174336602	130.973724471302	0.0072	0.00877642981953225	0.412	131471	1.32010608610094e-05	1.73555318147922	-0.0213	0.00890819868222633	0.0168	135430	0.000115532201042271	15.6481027825093	-0.0214	0.0291	0.461	920890	8785	912105	0.041	0.046	0.373	908397	3798	904599	F	F	F	F	0	0
rs9646811	2	189643852	C	A	0.639756402248595	-	0.0158	0.00483356019423351	0.00108	163511	0.000115068136948683	18.8168412232049	0.0554	0.0041274797463551	4.48e-41	246139	0.00141468724241876	348.700175476902	0.0287	0.00552577649703289	2.06e-07	131471	0.000379668617702533	49.9336117260752	-0.0199	0.00567891726303679	0.000458	135430	0.00018253538260314	24.7249149669913	0.0405	0.0183	0.0267	920890	8785	912105	0.0428	0.0268	0.11	908397	3798	904599	F	F	F	F	0	0
rs56090484	2	189677135	T	G	0.1807	ANKAR	-0.0125	0.00540327455809219	0.0207	163511	4.6264846875e-05	7.56506884443606	-0.0425	0.00457505285460085	1.55e-20	246139	0.000534821629875	131.709832779981	-0.0246	0.00618508874423476	6.97e-05	131471	0.0001791848623032	23.5614765220657	0.0201	0.00633518861053018	0.00151	135430	0.0001196253490302	16.2025600053577	-0.0101	0.0288	0.726	920890	8785	912105	-0.129	0.0616	0.0359	908397	3798	904599	F	F	F	F	0	0
rs2164830	2	189725251	A	G	0.0866645846346034	ANKAR	-0.0148	0.005905105057975	0.0122	163511	3.46757117760176e-05	5.66998756763953	-0.0591	0.0050738470708502	2.35e-31	246139	0.000552938608694266	136.173946160511	-0.0276	0.00667996598338206	3.6e-05	131471	0.000120592449792272	15.8560809053806	0.0221	0.00684800254677658	0.00125	135430	7.73190485232138e-05	10.4719737864511	-0.0162	0.0289	0.575	920890	8785	912105	-0.0766	0.0617	0.215	908397	3798	904599	F	F	F	F	0	0
rs16831944	2	189740578	G	A	0.1283	ANKAR	-0.0144	0.00590239695249556	0.0147	163511	4.63819156992e-05	7.5842124243618	-0.0593	0.00506126713520364	1.05e-31	246139	0.0007865622238478	193.754466034911	-0.0272	0.0066447601986704	4.25e-05	131471	0.0001654860942848	21.7598922891154	0.0224	0.00683035916940393	0.00104	135430	0.0001122327836672	15.2011674958246	-0.0236	0.0224	0.292	920890	8785	912105	-0.028	0.0346	0.419	908397	3798	904599	F	F	F	F	0	0
rs369747027	2	189815330	C	T	0.00202998126171143	PMS1	0.0274	0.041490282976342	0.509	163511	3.04186996454823e-06	0.497374628982262	0.1737	0.0310340738831428	2.18e-08	246139	0.00012224726622444	30.0932541847408	0.0407	0.0467520624188196	0.384	131471	6.71163511318465e-06	0.882377878893627	-0.0044	0.0480244748151871	0.927	135430	7.84413161511719e-08	0.0106231513970149	-0.0538	0.137	0.694	920890	8785	912105	-0.316	0.231	0.171	908397	3798	904599	F	F	F	F	0	0
rs112101918	2	190069623	T	C	0.00905683947532792	C2orf88	-0.0026	0.0127168975996093	0.838	163511	1.21339473572303e-07	0.0198400983917207	0.0603	0.0109684271564908	3.85e-08	246139	6.52664565771471e-05	16.0655383632912	0.0157	0.014382289363932	0.275	131471	4.42440337882203e-06	0.581674461372805	-0.0339	0.0147109649086144	0.0212	135430	2.06278900035541e-05	2.79365151453748	0.0538	0.0496	0.278	920890	8785	912105	0.154	0.0754	0.041	908397	3798	904599	F	F	F	F	0	0
rs1250244	2	215433073	C	G	0.771861336664585	FN1	0.012	0.00430194556306965	0.00528	163511	5.07143271245602e-05	8.29267	0.0247	0.00373037275383525	3.56e-11	246139	0.000214863221079326	52.8971542997608	0.0107	0.0049095484737653	0.0293	131471	4.03214118922979e-05	5.30122945312483	3e-04	0.0045130037294598	0.947	135430	3.16964544528501e-08	0.00429258756970039	0.00807	0.0177	0.649	920890	8785	912105	-0.00341	0.0279	0.903	908397	3798	904599	F	F	F	F	0	0
rs13007705	2	238160555	T	C	0.465646470955653	ERFE	0.0289	0.00410873894730887	2.01e-12	163511	0.00041563362885119	67.9880971593703	0.0145	0.00355600014093768	4.55e-05	246139	0.000104628740635245	25.7556991201004	0.0331	0.0046505894245372	1.1e-12	131471	0.000545218998941168	71.7184988599504	-0.0152	0.00475795313610056	0.0014	135430	0.000114974669376299	15.5725799765276	-0.00012	0.0155	0.994	920890	8785	912105	0.0169	0.0236	0.473	908397	3798	904599	F	F	F	F	0	0
rs116564697	3	46510533	A	G	0.00171767645221736	-	-0.0282	0.0264307857827111	0.286	163511	2.72723747181746e-06	0.445929087933919	0.1167	0.0213047380818456	4.31e-08	246139	4.67053306329662e-05	11.4964469113605	-0.0622	0.0303771463721832	0.0406	131471	1.32680013838165e-05	1.7443540180205	-0.0081	0.0313313166954124	0.796	135430	2.25006350945555e-07	0.0304721669522858	-0.0765	0.108	0.478	920890	8785	912105	-0.0999	0.161	0.535	908397	3798	904599	F	F	F	F	0	0
rs553656123	3	46992298	A	G	0.00156152404747033	NBEAL2	0.0102	0.0245668378297909	0.678	163511	3.24414550400066e-07	0.0530447159298421	0.1157	0.0203240507996956	1.25e-08	246139	4.17413699998556e-05	10.2745244603815	-0.0076	0.0286779160963601	0.791	131471	1.80105578922605e-07	0.0236783046199707	-0.0083	0.0294403151779298	0.778	135430	2.14810826384665e-07	0.0290914068447716	-0.16	0.13	0.218	920890	8785	912105	-0.373	0.184	0.043	908397	3798	904599	F	F	F	F	0	0
rs113236534	3	52649089	T	C	0.0014053716427233	PBRM1	-0.0016	0.0327206853904191	0.961	163511	7.18539045513794e-09	0.00117487601637109	0.1656	0.0287078438041341	8e-09	246139	7.69716989030514e-05	18.9470414388691	-0.0183	0.0390110860736339	0.639	131471	9.39966956844197e-07	0.123576632007301	0.0298	0.0405134849078817	0.462	135430	2.49254458585184e-06	0.337561169559008	0.0278	0.214	0.896	920890	8785	912105	-0.0101	0.366	0.978	908397	3798	904599	F	F	F	F	0	0
rs34216132	3	52693659	C	G	0.0014053716427233	GNL3	-0.0042	0.0327643139078801	0.898	163511	4.95118311049349e-08	0.00809563039296628	0.1681	0.0284614148264205	3.5e-09	246139	7.9313266085551e-05	19.5234778452925	-0.015	0.038390103319137	0.696	131471	6.31528457971108e-07	0.0830264672745805	0.0159	0.0397288928628139	0.689	135430	7.09585375376337e-07	0.0960977964060575	-0.0175	0.191	0.927	920890	8785	912105	0.0238	0.339	0.944	908397	3798	904599	F	F	F	F	0	0
rs533732725	3	54492049	G	C	0.0029	CACNA2D3	-0.0081	0.0449514668490363	0.857	163511	3.794344398e-07	0.0620409693577386	0.284	0.0397309485093388	8.8e-13	246139	0.00046644816608	114.863730230748	-0.0402	0.0541673740363139	0.458	131471	9.3458502072e-06	1.22870106414647	-0.0117	0.0572260391982418	0.838	135430	7.916595102e-07	0.107212949023516	0.0913	0.31	0.769	920890	8785	912105	0.255	0.371	0.492	908397	3798	904599	F	F	F	F	0	0
rs12633819	3	66397883	G	A	0.428794503435353	LRIG1	0.0258	0.00415541062940616	5.34e-10	163511	0.000326070113869338	53.3327884770732	0.0066	0.00360458049410796	0.0671	246139	2.13382821948025e-05	5.25225283863534	0.0285	0.0047279354946654	1.66e-09	131471	0.000397888423157216	52.3308149294909	-0.0044	0.0048774698762072	0.367	135430	9.48368097546778e-06	1.28436812768323	-0.0286	0.0165	0.0817	920890	8785	912105	0.0138	0.0254	0.587	908397	3798	904599	F	F	F	F	0	0
rs142205787	3	125489431	C	T	0.000156152404747033	SNX4	-0.0164	0.0916607393194913	0.858	163511	8.39843851496624e-08	0.0137322039847269	0.0525	0.0798744658708446	0.511	246139	8.60655716719055e-07	0.211839398466867	0.2093	0.1072519443167	0.051	131471	1.36788411965156e-05	1.79836817285736	-0.6556	0.111939129066241	4.72e-09	135430	0.000134211194229403	18.1783933559811	-0.233	0.202	0.249	920890	8785	912105	0.477	0.228	0.0369	908397	3798	904599	F	F	F	F	0	0
rs545418287	3	126698836	A	G	0.000468457214241099	-	-0.024	0.10488073455513	0.819	163511	5.39409901915612e-07	0.0881984212274216	-0.0087	0.0990382611931356	0.93	246139	7.08818324235984e-08	0.0174466428238973	0.2297	0.124573975117027	0.0652	131471	4.94104058884769e-05	6.49625763447865	-0.7253	0.130718142578959	2.88e-08	135430	0.000492642398521906	66.7504588531766	-1.29	2.4	0.592	920890	8785	912105	-1.22	2.55	0.634	908397	3798	904599	F	F	F	F	0	0
rs142217645	3	127302023	T	C	0.000468457214241099	-	-0.0333	0.0416509827612191	0.424	163511	1.03844834398473e-06	0.169795826600794	-0.0038	0.0378358979498925	0.92	246139	1.35227065688567e-08	0.00332843847174817	0.1256	0.0497606136723239	0.0116	131471	1.47732385247977e-05	1.94225158896263	-0.2886	0.0526669267725603	4.26e-08	135430	7.79990089481862e-05	10.5640737711196	1.08	0.367	0.00333	920890	8785	912105	-0.46	0.628	0.464	908397	3798	904599	F	F	F	F	0	0
rs145212511	3	127344390	T	G	0.00124921923797626	LINC02016	0.0033	0.0386739318705154	0.932	163511	2.71740062523383e-08	0.00444319470905298	0.0695	0.0357364668552374	0.0518	246139	1.20530067677095e-05	2.96672668476053	0.1402	0.0445514954656946	0.00165	131471	4.90480582053454e-05	6.44861545626479	-0.2606	0.0466375422688898	2.3e-08	135430	0.0001694628921259	22.9539103908668	-0.0419	0.245	0.864	920890	8785	912105	-0.00761	0.519	0.988	908397	3798	904599	F	F	F	F	0	0
rs190889142	3	129527483	T	G	0.0018738288569644	RHO	-0.053	0.027563379050005	0.0545	163511	1.05074444025264e-05	1.71807977944045	0.0519	0.0247104264725527	0.0357	246139	1.00758125016337e-05	2.48005525028631	0.04	0.0317691278912407	0.208	131471	5.98501639161346e-06	0.786848829292171	-0.2001	0.0331169204185017	1.52e-09	135430	0.000149775072606479	20.2867769864464	0.00344	0.176	0.984	920890	8785	912105	-0.373	0.348	0.284	908397	3798	904599	F	F	F	F	0	0
rs374290388	3	130592993	C	T	0.00124921923797626	COL6A6	-0.0904	0.0533042299790519	0.0899	163511	2.03921328682377e-05	3.33436524797185	0.0334	0.0452055795281971	0.46	246139	2.78367625480794e-06	0.685167629614524	0.1172	0.0554352360089663	0.0345	131471	3.42752802608924e-05	4.50629127501565	-0.3186	0.0560446275027429	1.31e-08	135430	0.000253289586013737	34.3111927224687	0.652	0.57	0.253	920890	8785	912105	1.33	0.645	0.0393	908397	3798	904599	F	F	F	F	0	0
rs73200218	3	130815626	C	A	0.0014053716427233	LOC105374107/LOC107986023	-0.0061	0.0358796325617412	0.865	163511	1.04440772982689e-07	0.0170770081331624	0.0089	0.0307150951905454	0.772	246139	2.22326085137295e-07	0.0547226877837194	0.2042	0.0408226003322448	5.67e-07	131471	0.00011703665017882	15.3884923799587	-0.3677	0.0422695202326904	3.35e-18	135430	0.000379487667761425	51.4127663804011	0.0745	0.159	0.64	920890	8785	912105	0.182	0.28	0.517	908397	3798	904599	F	F	F	F	0	0
rs73200225	3	130842495	A	G	0.00124921923797626	LOC107986023	0.0097	0.0355560047804543	0.785	163511	2.34784412147154e-07	0.0383893734589955	0.0318	0.0296198472798996	0.283	246139	2.52336474587829e-06	0.62109499570546	0.2178	0.0400974784757139	5.58e-08	131471	0.000118369971235186	15.5638240377223	-0.3508	0.0414776208614575	2.73e-17	135430	0.00030707535360668	41.5993751310737	0.0493	0.15	0.743	920890	8785	912105	0.186	0.263	0.48	908397	3798	904599	F	F	F	F	0	0
rs538499273	3	131922357	C	A	0.0182	CPNE4	-0.0269	0.0179972565915238	0.135	163511	2.58600268472e-05	4.22845647775686	0.0176	0.016598795563717	0.289	246139	1.10700541952e-05	2.72478009290724	0.0344	0.0216451911116987	0.112	131471	4.22903516672e-05	5.56010538214704	-0.1794	0.0230011573124558	6.21e-15	135430	0.0011501892091872	155.947193000396	-0.451	0.609	0.46	920890	8785	912105	0.841	0.701	0.23	908397	3798	904599	F	F	F	F	0	0
rs184062901	3	131953645	T	C	0.00343535290443473	CPNE4	-0.0179	0.0151049227437651	0.236	163511	2.19388011513728e-06	0.358719930734505	0.0139	0.0133559855143666	0.298	246139	1.32292867590173e-06	0.325622126275274	0.0281	0.0174833018239507	0.108	131471	5.40654061269483e-06	0.710796330759606	-0.1277	0.018194346259141	2.24e-12	135430	0.000111657686285625	15.1232657671543	-0.0622	0.19	0.743	920890	8785	912105	-0.0029	0.22	0.99	908397	3798	904599	F	F	F	F	0	0
rs576292238	3	132001666	T	C	0.000936914428482199	CPNE4/LOC124906288	0.0595	0.0308539003552099	0.0538	163511	6.6276072867481e-06	1.08368062205848	-0.042	0.0267211809889465	0.116	246139	3.30233719478106e-06	0.812830054350747	-0.0529	0.0363872393834827	0.146	131471	5.23882847462997e-06	0.688747148959303	0.2376	0.0379553268928402	3.85e-10	135430	0.000105685573374854	14.3142986458696	-0.0895	0.14	0.522	920890	8785	912105	0.258	0.208	0.213	908397	3798	904599	F	F	F	F	0	0
rs144000251	3	132519109	A	G	0.0104622111180512	DNAJC13	-0.0101	0.0148011818399772	0.495	163511	2.11216871940593e-06	0.345359324598506	0.0036	0.0132592557367734	0.786	246139	2.6834336441036e-07	0.0660492484097503	0.0128	0.0172090234838256	0.457	131471	3.39239018711368e-06	0.445995658500944	-0.1032	0.0180443476827319	1.07e-08	135430	0.000220518613686558	29.870981921866	-0.0321	0.0769	0.677	920890	8785	912105	-0.242	0.107	0.0241	908397	3798	904599	F	F	F	F	0	0
rs146789941	3	132757552	T	C	0.0110868207370394	NPHP3-AS1	-0.0818	0.0910560178070402	0.369	163511	0.000146724214532923	23.9942501315675	-0.0128	0.0869758653440785	0.883	246139	3.59265178189305e-06	0.884287708577621	0.1694	0.107479673269353	0.115	131471	0.000629248223192409	82.7787230192609	-0.6898	0.113934914641669	1.41e-09	135430	0.0104337773753268	1427.92424607817	0.094	1.07	0.93	920890	8785	912105	-1.11	2.17	0.607	908397	3798	904599	F	F	F	F	0	0
rs75589196	3	132832167	A	G	0.00249843847595253	NPHP3-AS1	0.0381	0.0210575371964295	0.0704	163511	7.23539408731504e-06	1.18306061173255	0.0053	0.0184574647904203	0.774	246139	1.40011587074131e-07	0.0344620368327499	-0.0365	0.024169461131304	0.131	131471	6.64045699108263e-06	0.873020037412654	0.1744	0.0251475218441405	4.06e-12	135430	0.000151602094162729	20.5342814483397	-0.219	0.123	0.0748	920890	8785	912105	0.271	0.215	0.209	908397	3798	904599	F	F	F	F	0	0
rs546826142	3	132883092	G	A	0.0035	-	-0.0339	0.0419472761446233	0.419	163511	8.016314355e-06	1.31075005125615	0.0094	0.0380749600189408	0.805	246139	6.1635518e-07	0.151707908445615	0.0849	0.0503255024906271	0.0916	131471	5.0279473755e-05	6.61052450878964	-0.3229	0.0533734127316955	1.45e-09	135430	0.000727296391955	98.5679839087409	0.62	0.727	0.394	920890	8785	912105	-1.1	1.55	0.48	908397	3798	904599	F	F	F	F	0	0
rs76710823	3	132893000	T	C	0.0323235477826359	-	-0.02	0.039765448757887	0.615	163511	2.50229888331036e-05	4.09158626482936	0.0281	0.0364695569777523	0.441	246139	4.93960055312674e-05	12.158785208871	0.1046	0.0465703854816872	0.0247	131471	0.000684451311253001	90.0457613785691	-0.3086	0.0489976383442942	3.01e-10	135430	0.0059575957940306	811.660830343007	0.444	0.691	0.52	920890	8785	912105	-1.2	1.46	0.411	908397	3798	904599	F	F	F	F	0	0
rs57127104	3	132897499	G	A	0.0335727670206121	-	-0.0167	0.0396990838316432	0.674	163511	1.80975270350433e-05	2.95916210148902	0.0251	0.0363605376749971	0.49	246139	4.08821506950684e-05	10.0630213235862	0.1052	0.0465083795755674	0.0237	131471	0.000718154310294042	94.4828823092268	-0.3023	0.0489021110661243	6.34e-10	135430	0.00593010777145208	807.893530978775	0.405	0.639	0.527	920890	8785	912105	-1.17	1.36	0.39	908397	3798	904599	F	F	F	F	0	0
rs16839783	3	132899408	T	G	0.0537164272329794	-	-0.02	0.0394305704678047	0.612	163511	4.06647781426427e-05	6.64932760275714	0.0264	0.0363768129822367	0.468	246139	7.08543094357407e-05	17.4411029388894	0.1006	0.0463010147409805	0.0298	131471	0.00102885548530919	135.401910796758	-0.3012	0.048680292009842	6.12e-10	135430	0.00922291807595269	1260.66839047643	0.628	0.587	0.285	920890	8785	912105	-1.18	1.26	0.35	908397	3798	904599	F	F	F	F	0	0
rs76116615	3	132899985	T	A	0.0537164272329794	-	-0.0243	0.0395555527558935	0.539	163511	6.00303621136228e-05	9.81609374249825	0.0224	0.0363730727699667	0.538	246139	5.1009897702131e-05	12.556063674233	0.0961	0.0463886021650885	0.0383	131471	0.000938869414376789	123.548218682424	-0.3003	0.0487509481710404	7.28e-10	135430	0.00916788338183389	1253.07616680078	0.622	0.589	0.291	920890	8785	912105	-1.18	1.27	0.353	908397	3798	904599	F	F	F	F	0	0
rs78906135	3	132909845	G	C	0.014366021236727	-	-0.0014	0.00793767047310727	0.86	163511	5.55057835885674e-08	0.00907569567253667	0.0045	0.00692815477188382	0.516	246139	5.73465366157393e-07	0.141151125775164	0.0321	0.00907933106468165	0.000407	131471	2.91804665650488e-05	3.83643870791185	-0.0686	0.00941240656068391	3.14e-13	135430	0.00013326938639615	18.0508120815079	0.00597	0.0382	0.876	920890	8785	912105	-0.00069	0.0667	0.992	908397	3798	904599	F	F	F	F	0	0
rs73861093	3	132912192	T	C	0.042473454091193	-	-0.0268	0.0397337394559501	0.5	163511	5.84208655973527e-05	9.55289540137585	0.0265	0.0366792641659022	0.47	246139	5.71202562733082e-05	14.0602116412355	0.0751	0.046593144017122	0.107	131471	0.000458752319806367	60.3393895675631	-0.2693	0.0489972363177076	3.88e-08	135430	0.00589890098167096	803.616818183405	0.109	0.666	0.87	920890	8785	912105	-1.21	1.44	0.404	908397	3798	904599	F	F	F	F	0	0
rs73861095	3	132912892	A	G	0.0501249219237976	-	-0.0317	0.041779047003605	0.448	163511	9.56904776620132e-05	15.6477516528681	0.011	0.0383079457914384	0.774	246139	1.15222042184753e-05	2.8360734575404	0.0868	0.0502658072492494	0.0842	131471	0.000717446710008306	94.389721112953	-0.3215	0.0533344302292956	1.66e-09	135430	0.00984265250397598	1346.2211300854	0.0924	0.661	0.889	920890	8785	912105	-1.18	1.43	0.412	908397	3798	904599	F	F	F	F	0	0
rs11922128	3	132920600	T	C	0.0632417239225484	-	-0.022	0.039755344198272	0.58	163511	5.73464576129613e-05	9.37719968702207	0.0099	0.0366383994711351	0.787	246139	1.16126576666247e-05	2.85833791298967	0.0891	0.0468696895379717	0.0573	131471	0.000940625270996597	123.779493872619	-0.2772	0.0493634106798845	1.96e-08	135430	0.00910432361063373	1244.30892910306	0.363	0.61	0.553	920890	8785	912105	0.5	1.31	0.702	908397	3798	904599	F	F	F	F	0	0
rs59744222	3	132923728	T	C	0.0562148657089319	-	-0.0168	0.0399368028965033	0.674	163511	2.99483478665934e-05	4.89697106751184	0.024	0.0369501587833804	0.516	246139	6.1119077278762e-05	15.0445858353669	0.0969	0.0471345077833945	0.0398	131471	0.000996326908346243	131.116737447025	-0.2837	0.0496586508334042	1.11e-08	135430	0.0085402970606675	1166.55810307083	-0.0214	0.628	0.973	920890	8785	912105	0.617	1.35	0.648	908397	3798	904599	F	F	F	F	0	0
rs545531156	3	133074095	G	A	0.0036	TMEM108	-0.0315	0.0416989322435967	0.45	163511	7.11848088e-06	1.16394397572086	0.0194	0.0387917274963545	0.617	246139	2.7000367488e-06	0.664580739631805	0.0864	0.0499534612401903	0.0837	131471	5.35542202368e-05	7.04109686076385	-0.337	0.0530387600766292	2.1e-10	135430	0.00081475309152	110.430355151628	0.408	0.827	0.622	920890	8785	912105	-1.05	1.84	0.569	908397	3798	904599	F	F	F	F	0	0
rs147281078	3	133125251	T	G	0.00843222985633979	TMEM108	-0.0212	0.014763146608394	0.151	163511	7.51565015775197e-06	1.2288856775187	0.0054	0.0132232117530739	0.683	246139	4.87620947401316e-07	0.120021615655572	0.0311	0.0168288568463099	0.0646	131471	1.61739319799735e-05	2.12640505580587	-0.0971	0.017520683432205	2.99e-08	135430	0.000157664273548973	21.355524241406	0.174	0.0695	0.012	920890	8785	912105	0.0534	0.112	0.634	908397	3798	904599	F	F	F	F	0	0
rs9852976	3	133192782	A	C	0.209400374765771	TMEM108	0.0098	0.00443712859890521	0.0272	163511	3.17992008488604e-05	5.19962087538487	-0.0002	0.00370929360605814	0.957	246139	1.32441486250981e-08	0.00325987505331003	-0.0037	0.00509826545584378	0.468	131471	4.53280986693981e-06	0.595926681619052	0.0357	0.00521219353552661	7.42e-12	135430	0.00042198837453003	57.1731679980832	-0.0182	0.0171	0.286	920890	8785	912105	0.0165	0.0258	0.524	908397	3798	904599	F	F	F	F	0	0
rs116661630	3	133219138	T	C	0.00687070580886946	TMEM108	0.0385	0.0136092568781752	0.00467	163511	2.02282634096975e-05	3.30757002825401	0.0058	0.011935293654312	0.627	246139	4.59085026886304e-07	0.112997863138341	-0.0148	0.01557532501441	0.342	131471	2.989238534161e-06	0.392993375598554	0.1082	0.0161585684025083	2.14e-11	135430	0.000159768685795613	21.640611071919	-0.0769	0.07	0.272	920890	8785	912105	-0.0124	0.124	0.92	908397	3798	904599	F	F	F	F	0	0
rs191275603	3	133272611	A	G	0.00390381011867583	TMEM108	-0.0169	0.0241468724159772	0.484	163511	2.22122917545288e-06	0.363191767981277	0.0128	0.0223590424101154	0.567	246139	1.2742067438332e-06	0.31362982493611	0.0804	0.0287076344619617	0.0051	131471	5.02726822828175e-05	6.6096315509467	-0.2397	0.0301790664111557	1.98e-15	135430	0.000446844100050582	60.5422557314275	-0.214	0.226	0.342	920890	8785	912105	-0.0864	0.396	0.827	908397	3798	904599	F	F	F	F	0	0
rs189822514	3	133295915	C	T	0.00437226733291693	TMEM108	-0.0186	0.0242992381671648	0.444	163511	3.01203197096131e-06	0.492495818953065	0.0099	0.0222943397591517	0.657	246139	8.53304582824368e-07	0.210030009322211	0.0783	0.0288144659182848	0.00658	131471	5.33773751024598e-05	7.0178447214754	-0.24	0.0303079919178967	2.4e-15	135430	0.000501482950420198	67.9489082284828	-0.241	0.229	0.292	920890	8785	912105	-0.0566	0.402	0.888	908397	3798	904599	F	F	F	F	0	0
rs145483808	3	133352251	A	G	0.00530918176139913	TMEM108/LOC101927432	-0.0182	0.0243067531495783	0.454	163511	3.4985531372686e-06	0.57204692625822	0.0111	0.0225143994271423	0.622	246139	1.30134262783137e-06	0.32030898721827	0.0775	0.0288922340508353	0.00731	131471	6.3437944634463e-05	8.34065225698431	-0.2358	0.0304036858074981	8.79e-15	135430	0.000587263893428569	79.5787082612918	-0.447	0.504	0.376	920890	8785	912105	-0.14	0.588	0.812	908397	3798	904599	F	F	F	F	0	0
rs1606508	3	133352768	C	T	0.746252342286071	TMEM108/LOC101927432	-0.0091	0.00431852111425082	0.0351	163511	3.13617674126025e-05	5.12809205389748	8e-04	0.00374849109652361	0.831	246139	2.42380523415838e-07	0.0596588293521425	3e-04	0.00520071058068804	0.954	131471	3.40847611053523e-08	0.00448108961049643	-0.0288	0.00509593989909496	1.59e-08	135430	0.000314125158346927	42.5547094494518	0.00318	0.0167	0.849	920890	8785	912105	-0.0219	0.0253	0.388	908397	3798	904599	F	F	F	F	0	0
rs111603804	3	133383196	A	G	0.0365396627108057	TMEM108/LOC101927432	-0.0426	0.0224360507067906	0.0576	163511	0.000127775494040459	20.8951131384658	0.0094	0.0205895450953303	0.648	246139	6.22134202506943e-06	1.53131198884014	0.03	0.0262445848624992	0.253	131471	6.33681283676153e-05	8.3314724181757	-0.1926	0.0275035104333716	2.51e-12	135430	0.00261180612605098	354.637925545301	-0.118	0.174	0.497	920890	8785	912105	0.00112	0.326	0.997	908397	3798	904599	F	F	F	F	0	0
rs182645981	3	133402519	T	C	0.00421611492816989	BFSP2	-0.0192	0.0241189329528107	0.426	163511	3.09535160137656e-06	0.506119411607011	0.0175	0.0223194824655105	0.433	246139	2.57148282313794e-06	0.632938695229686	0.0761	0.0288299504445941	0.0083	131471	4.86269291108071e-05	6.39324462712197	-0.2303	0.0303741615103398	3.4e-14	135430	0.000445343795614838	60.3388911033135	-0.445	0.507	0.38	920890	8785	912105	-0.129	0.591	0.828	908397	3798	904599	F	F	F	F	0	0
rs183525907	3	133434479	A	G	0.0018738288569644	BFSP2/BFSP2-AS1	0.0515	0.0218454638142043	0.0184	163511	9.92109982791051e-06	1.62220520582161	-0.0272	0.0188022930069688	0.148	246139	2.76747157948207e-06	0.681179037302603	-0.0647	0.025185148072184	0.0102	131471	1.56586357917308e-05	2.05865742466988	0.2583	0.0262737301845473	8.27e-23	135430	0.00024957103142516	33.8073429773031	-0.3	0.307	0.329	920890	8785	912105	-0.00309	0.358	0.993	908397	3798	904599	F	F	F	F	0	0
rs553284754	3	133522686	A	G	0.0024	-	0.1051	0.0531514504338639	0.048	163511	5.28935979648e-05	8.64903678830115	0.0019	0.0459257068037162	0.967	246139	1.72864128e-08	0.00425482586090428	-0.0647	0.0645250297335345	0.316	131471	2.00450082432e-05	2.63535001433802	0.4573	0.0681472497997602	1.94e-11	135430	0.0010013826916992	135.751194067556	0.67	0.347	0.0539	920890	8785	912105	0.314	0.739	0.671	908397	3798	904599	F	F	F	F	0	0
rs12630919	3	133533525	C	T	0.199250468457214	-	0.0116	0.00475470865617698	0.0147	163511	4.2938020451771e-05	7.02105425621987	-0.0052	0.00418463437823523	0.214	246139	8.62844881848906e-06	2.12379883192596	-0.022	0.00546316326754789	5.65e-05	131471	0.000154444128259937	20.3077515111848	0.078	0.00567686827580388	5.85e-43	135430	0.00194140098416004	263.431478614667	0.0148	0.0313	0.636	920890	8785	912105	0.0463	0.0359	0.197	908397	3798	904599	F	F	F	F	0	0
rs140863298	3	133535067	A	G	0.00390381011867583	-	0.0298	0.0243489242226539	0.221	163511	6.9064120898049e-06	1.12926833358438	0.0218	0.0214287980059778	0.309	246139	3.69600837975641e-06	0.90972777692959	-0.0386	0.0279323981290064	0.167	131471	1.1587628662364e-05	1.52343160557207	0.2138	0.029066091330638	1.9e-13	135430	0.000355496526559954	48.1613047755237	-0.25	0.214	0.241	920890	8785	912105	0.397	0.244	0.105	908397	3798	904599	F	F	F	F	0	0
rs574180178	3	133549457	G	A	0.000624609618988132	-	-0.0789	0.0454250439701735	0.0824	163511	7.77179472074175e-06	1.27076825914381	0.0178	0.0345100646895311	0.606	246139	3.95555401234628e-07	0.0973608583053009	0.1045	0.0509846716452505	0.0404	131471	1.3633265592515e-05	1.79237623012354	-0.3892	0.0527293465304393	1.57e-13	135430	0.000189109339454846	25.6155437622515	-0.147	0.141	0.299	920890	8785	912105	0.283	0.163	0.0829	908397	3798	904599	F	F	F	F	0	0
rs182705346	3	133552100	A	G	0.000936914428482199	-	-0.0008	0.0354585278010467	0.982	163511	1.19812687338995e-09	0.000195904527175836	-0.055	0.0297393665239909	0.0644	246139	5.6630215500072e-06	1.3938870288664	0.1032	0.0396909723328993	0.00932	131471	1.99380293000822e-05	2.62128503731039	-0.2311	0.0408991769584747	1.6e-08	135430	9.99822086465322e-05	13.5417444861052	0.153	0.158	0.333	920890	8785	912105	-0.354	0.312	0.256	908397	3798	904599	F	F	F	F	0	0
rs538430420	3	133557865	T	C	0.00343535290443473	-	0.0595	0.0230713698016365	0.00991	163511	2.4240454660013e-05	3.96362858116298	0.0213	0.0198809589912939	0.284	246139	3.10646193763189e-06	0.764617597198364	-0.0111	0.025232252331009	0.66	131471	8.43631500221793e-07	0.11091148327108	0.1466	0.0259043068774728	1.52e-08	135430	0.000147154914413657	19.9318288157762	-0.0663	0.101	0.512	920890	8785	912105	0.171	0.18	0.344	908397	3798	904599	F	F	F	F	0	0
rs192180855	3	133558736	C	T	0.00156152404747033	-	0.066	0.0239129768044311	0.00578	163511	1.35827545323211e-05	2.22093277721004	6e-04	0.0191460956097864	0.975	246139	1.12254169688604e-09	0.000276299045956597	-0.046	0.0263970331267669	0.0814	131471	6.59805064058573e-06	0.867444843112168	0.2317	0.0270309230552483	1.02e-17	135430	0.000167398687549279	22.6742650996426	-0.0855	0.096	0.373	920890	8785	912105	0.0928	0.177	0.601	908397	3798	904599	F	F	F	F	0	0
rs138380593	3	133560750	G	A	0.246405750798722	-	-0.008	0.00539345188583508	0.138	163511	2.37683144668211e-05	3.88642570394374	0.0056	0.00458555123783173	0.222	246139	1.16464740887424e-05	2.86666157928058	0.0164	0.00621494571482921	0.00832	131471	9.98863415468158e-05	13.1332692710384	-0.0578	0.00645843991564802	3.57e-19	135430	0.0012407208703646	168.237081289663	-0.0213	0.0297	0.472	920890	8785	912105	0.0893	0.0633	0.158	908397	3798	904599	F	F	F	F	0	0
rs148509038	3	133560751	A	C	0.246405750798722	-	-0.0076	0.00535719179876771	0.156	163511	2.14509038063061e-05	3.50749106931883	0.0063	0.00461266242622045	0.172	246139	1.47400687685645e-05	3.62812978537071	0.017	0.00617319123484568	0.00589	131471	0.000107328795014239	14.1119239675218	-0.0573	0.00642405909191473	4.68e-19	135430	0.00121934795634014	165.335456482205	-0.0213	0.0297	0.472	920890	8785	912105	0.0893	0.0633	0.158	908397	3798	904599	F	F	F	F	0	0
rs150992330	3	133560756	A	G	0.264376996805112	-	-0.0076	0.00531834966033433	0.153	163511	2.24665375782135e-05	3.67356362513135	0.0058	0.00455598456461556	0.203	246139	1.30847355285856e-05	3.22067969054144	0.0147	0.0060672771841103	0.0154	131471	8.4051144481928e-05	11.0510487671912	-0.0511	0.00628551763156946	4.3e-16	135430	0.00101566564386439	137.689413223801	-0.0289	0.0276	0.295	920890	8785	912105	0.0595	0.0589	0.312	908397	3798	904599	F	F	F	F	0	0
rs140239430	3	133560759	A	G	0.264376996805112	-	-0.007	0.00530501559799416	0.187	163511	1.90592164358113e-05	3.11641281658945	0.0064	0.0045113194094886	0.156	246139	1.59319490859354e-05	3.92150462937697	0.017	0.0060506399552332	0.00496	131471	0.000112410480611214	14.7801549197937	-0.0541	0.00627090103758681	6.29e-18	135430	0.00113842255625504	154.35	-0.0285	0.0276	0.302	920890	8785	912105	0.0604	0.0589	0.305	908397	3798	904599	F	F	F	F	0	0
rs369362415	3	133560762	T	C	0.264376996805112	-	-0.007	0.00530501559799416	0.187	163511	1.90592164358113e-05	3.11641281658945	0.0064	0.0045113194094886	0.156	246139	1.59319490859354e-05	3.92150462937697	0.017	0.0060506399552332	0.00496	131471	0.000112410480611214	14.7801549197937	-0.0541	0.00627103315567503	6.3e-18	135430	0.00113842255625504	154.35	-0.0285	0.0276	0.302	920890	8785	912105	0.0604	0.0589	0.305	908397	3798	904599	F	F	F	F	0	0
rs74950272	3	133573287	T	G	0.00218613366645846	CDV3	0.0967	0.0342725796080283	0.00478	163511	4.07952117001358e-05	6.67065640071755	-0.0132	0.030386933239567	0.664	246139	7.60158411298995e-07	0.187103253110012	-0.0209	0.0397459977786213	0.599	131471	1.90567490610373e-06	0.250537651673867	0.3129	0.041341355742998	3.77e-14	135430	0.000427137173333265	57.8710519877413	0.447	0.493	0.364	920890	8785	912105	-0.137	0.584	0.815	908397	3798	904599	F	F	F	F	0	0
rs78124180	3	133574746	A	G	0.00156152404747033	CDV3	0.0398	0.0269005217777484	0.139	163511	4.93930819315379e-06	0.807625332464805	-0.0293	0.0228121047870974	0.199	246139	2.67691894822138e-06	0.658890562954999	-0.0513	0.0319179140060025	0.108	131471	8.20606043966118e-06	1.07885141306172	0.2397	0.0335691331628936	9.3e-13	135430	0.000179157935458436	24.2673485713342	-0.217	0.234	0.356	920890	8785	912105	-0.0399	0.274	0.884	908397	3798	904599	F	F	F	F	0	0
rs142948478	3	133578372	A	G	0.0023422860712055	CDV3	0.0479	0.0223890298737137	0.0324	163511	1.07231535075673e-05	1.75335090831977	-0.0267	0.0201889575006473	0.186	246139	3.33176237203014e-06	0.820072727251836	-0.0914	0.0256440707920273	0.000365	131471	3.90430635658304e-05	5.13315293795261	0.2854	0.0266011188968176	7.45e-27	135430	0.000380679450645892	51.574289914424	0.0832	0.106	0.432	920890	8785	912105	-0.124	0.163	0.447	908397	3798	904599	F	F	F	F	0	0
rs12491777	3	133582180	A	G	0.407089319175515	CDV3	0.0114	0.00414797607355435	0.00599	163511	6.27362679926389e-05	10.2585880287362	-0.0011	0.00369609867288162	0.766	246139	5.84109605040728e-07	0.143771069833973	-0.0306	0.00466887417606411	5.6e-11	131471	0.000452013941963584	59.4526943827587	0.0959	0.00483227645316125	1.2e-87	135430	0.00443962401383026	603.930625854235	-0.00666	0.0155	0.667	920890	8785	912105	-0.0311	0.0233	0.182	908397	3798	904599	F	F	F	F	0	0
rs201628209	3	133584182	G	T	0.000936914428482199	CDV3	-0.2273	0.0446605346279086	3.59e-07	163511	9.67212068288831e-05	15.8163175807078	-0.0077	0.040991755332445	0.851	246139	1.10995222380141e-07	0.0273200340833741	0.3072	0.0523345958823532	4.36e-09	131471	0.000176670996242589	23.2308634248018	-0.9871	0.0542719407023531	6.42e-74	135430	0.00182408528179608	247.483652831695	0.0859	0.303	0.777	920890	8785	912105	-0.539	0.585	0.357	908397	3798	904599	F	F	F	F	0	0
rs185433688	3	133585428	A	G	0.00171767645221736	CDV3	-0.0054	0.034052271424489	0.874	163511	1.00002822642469e-07	0.0163513631626299	-0.0547	0.0295216584649264	0.0639	246139	1.02612292729871e-05	2.52569410629154	0.095	0.038620439910193	0.0139	131471	3.09508050188026e-05	4.0691973299501	-0.2293	0.0397316390997802	7.87e-09	135430	0.000180315411875131	24.4241596518326	0.149	0.16	0.352	920890	8785	912105	-0.363	0.316	0.251	908397	3798	904599	F	F	F	F	0	0
rs185919750	3	133587367	T	C	0.000468457214241099	CDV3	0.0682	0.0239041316691274	0.00433	163511	4.35577241698953e-06	0.712211094358982	-0.0217	0.0214631683573816	0.312	246139	4.40976959571255e-07	0.108540793761979	-0.0739	0.0279442793181529	0.00818	131471	5.11428949729264e-06	0.672373964634672	0.3098	0.0291675513611247	2.37e-26	135430	8.98792123657099e-05	12.1732560949331	0.156	0.122	0.204	920890	8785	912105	-0.169	0.175	0.333	908397	3798	904599	F	F	F	F	0	0
rs192825409	3	133593735	C	T	0.000624609618988132	-	-0.0867	0.0639233570734654	0.175	163511	9.3843783612756e-06	1.53444472128365	0.0478	0.0554889812289484	0.389	246139	2.85248328164666e-06	0.702103680233673	0.1613	0.0785392991153807	0.04	131471	3.24814979394905e-05	4.27044876317958	-0.5593	0.0830554681732542	1.65e-11	135430	0.000390532294580097	52.9096705254291	0.523	0.544	0.336	920890	8785	912105	-1.2	1.16	0.3	908397	3798	904599	F	F	F	F	0	0
rs191885124	3	133597555	G	C	0.00437226733291693	-	-0.0872	0.0451043677095591	0.0532	163511	6.62013214882485e-05	10.8252285196554	0.0652	0.0415951387608531	0.117	246139	3.70108347492062e-05	9.11007300407187	0.0709	0.054832364015792	0.196	131471	4.37649220486416e-05	5.75398235940229	-0.3784	0.0583843102620679	9.1e-11	135430	0.001246625322384	169.038702086305	0.655	0.56	0.242	920890	8785	912105	0.074	0.999	0.941	908397	3798	904599	F	F	F	F	0	0
rs563474757	3	133604047	T	A	0.0096	TOPBP1	-0.0357	0.0239460171413662	0.136	163511	2.42352940032e-05	3.96278472642214	0.0257	0.0215022675263034	0.232	246139	1.25596664832e-05	3.09143745659881	0.0473	0.0286290236543875	0.0985	131471	4.25435907072e-05	5.59340129006002	-0.1839	0.0301618073054746	1.08e-09	135430	0.0006430952752128	87.1491521394988	-0.154	0.284	0.588	920890	8785	912105	0.643	0.619	0.299	908397	3798	904599	F	F	F	F	0	0
rs140060872	3	133605418	C	T	0.00468457214241099	TOPBP1	-0.0902	0.0450999448901313	0.0455	163511	7.58706383541516e-05	12.4064734937127	0.0644	0.0415325812591274	0.121	246139	3.86751848177337e-05	9.51976214404287	0.071	0.0549097016237127	0.196	131471	4.70086046704881e-05	6.18046478245004	-0.3784	0.0583932429219167	9.16e-11	135430	0.00133525102026724	181.072151948382	0.696	0.564	0.218	920890	8785	912105	-0.772	1.01	0.443	908397	3798	904599	F	F	F	F	0	0
rs544924470	3	133607542	A	G	0.0018738288569644	TOPBP1	-0.1608	0.0405316296049316	7.27e-05	163511	9.67202588950302e-05	15.8161625550045	-0.0026	0.0345423776192341	0.94	246139	2.52866942545669e-08	0.00622399122112049	-0.0297	0.0481083922057187	0.537	131471	3.29957694304895e-06	0.433793512460774	-0.3419	0.0502419507466713	1.01e-11	135430	0.000437263838723534	59.243672266206	0.36	0.383	0.347	920890	8785	912105	-0.737	0.524	0.16	908397	3798	904599	F	F	F	F	0	0
rs535472169	3	133614079	T	C	0.000468457214241099	TOPBP1	-0.0242	0.0149282986642257	0.105	163511	5.48437525968505e-07	0.0896745206144566	0.0303	0.0133858794006268	0.0236	246139	8.59768813975181e-07	0.21162109851063	0.0812	0.0177240614805704	4.62e-06	131471	6.17459518001124e-06	0.811772866089724	-0.283	0.0186409486671345	4.68e-52	135430	7.50013882543741e-05	10.1580498763561	-0.0578	0.107	0.59	920890	8785	912105	-0.0621	0.172	0.719	908397	3798	904599	F	F	F	F	0	0
rs3732575	3	133618602	A	T	0.681605246720799	TOPBP1	0.0044	0.00464010541250084	0.343	163511	8.40299637055386e-06	1.3739770790773	-0.0062	0.00400922607694291	0.122	246139	1.66844618018642e-05	4.10673189313684	-0.0338	0.00523018936077318	1.03e-10	131471	0.000495863593676423	65.2230325243436	0.0858	0.00540403217943349	9.14e-57	135430	0.0031952393699031	434.111969041666	-0.0244	0.0165	0.14	920890	8785	912105	-0.0323	0.0246	0.189	908397	3798	904599	F	F	F	F	0	0
rs11719366	3	133629565	A	T	0.2061	TOPBP1	-0.0109	0.00493838059575072	0.0273	163511	3.88800473598e-05	6.35748484306533	0.0124	0.00424911931332568	0.00352	246139	5.03172803808e-05	12.385567649169	0.0151	0.00556908127471557	0.0067	131471	7.46152646958e-05	9.81032623438086	-0.0641	0.00575516320724025	8.21e-29	135430	0.0013445899115598	182.340295464473	-0.00765	0.0195	0.694	920890	8785	912105	-0.00585	0.0305	0.848	908397	3798	904599	F	F	F	F	0	0
rs190695012	3	133632491	C	T	0.000780762023735165	TOPBP1	0.0352	0.0453856849372454	0.438	163511	1.93328014463165e-06	0.316109314296438	0.0562	0.0428818065832186	0.19	246139	4.92812930979662e-06	1.2130009417509	-0.1066	0.0512699951159835	0.0376	131471	1.77306179948432e-05	2.33106794843935	0.3209	0.0529106325493856	1.32e-09	135430	0.000160675218015969	21.7634202677629	0.665	0.644	0.302	920890	8785	912105	0.00176	0.779	0.998	908397	3798	904599	F	F	F	F	0	0
rs144265771	3	133643971	A	C	0.00405996252342286	TOPBP1	-0.0249	0.0183586112010298	0.175	163511	5.01399511197132e-06	0.819837437424222	0.013	0.016508322389292	0.431	246139	1.36669597897317e-06	0.336394907926086	0.0298	0.0214627791890113	0.165	131471	7.18154258678894e-06	0.94415700284628	-0.1599	0.0223527310561507	8.46e-13	135430	0.00020676743465885	28.007891260805	-0.121	0.115	0.291	920890	8785	912105	-0.282	0.226	0.211	908397	3798	904599	F	F	F	F	0	0
rs190223176	3	133646155	C	A	0.00390381011867583	TOPBP1	0.0096	0.0279235675177194	0.731	163511	7.16741293406175e-07	0.11719373614114	0.0187	0.0243763464985602	0.443	246139	2.71958835602436e-06	0.669393139660557	-0.0679	0.0324502972597645	0.0364	131471	3.58558075795656e-05	4.71409619440397	0.2308	0.0337869387081099	8.43e-12	135430	0.000414277711931292	56.1280545734549	-0.000663	0.122	0.996	920890	8785	912105	0.179	0.139	0.199	908397	3798	904599	F	F	F	F	0	0
rs575672612	3	133652686	C	T	0.0096	TOPBP1	-0.0419	0.0241387882322246	0.0826	163511	3.33841179648e-05	5.45878598106162	0.0241	0.0216211169927979	0.265	246139	1.10444971008e-05	2.71848940724799	0.0386	0.0289882358704065	0.183	131471	2.83326025728e-05	3.72496446558124	-0.182	0.0305427430170499	2.54e-09	135430	0.00062987538432	85.3565275232669	-0.149	0.271	0.581	920890	8785	912105	0.314	0.593	0.596	908397	3798	904599	F	F	F	F	0	0
rs138240132	3	133664478	A	G	0.000624609618988132	TF	-0.0393	0.0205898631937915	0.0563	163511	1.92820149492763e-06	0.31527890615538	0.0072	0.0182376769791038	0.693	246139	6.47190758742681e-08	0.0159297602094241	0.0658	0.0247110943353725	0.00775	131471	5.40529127446501e-06	0.71063207973602	-0.2657	0.0258904260360088	1.04e-24	135430	8.8135408811092e-05	11.9370542216224	0.0137	0.106	0.897	920890	8785	912105	-0.197	0.122	0.107	908397	3798	904599	F	F	F	F	0	0
rs141002330	3	133668384	T	C	0.00218613366645846	TF	0.0093	0.0273682761840211	0.734	163511	3.77330698997074e-07	0.0616969885424803	0.0201	0.0241376286000502	0.405	246139	1.7625780518188e-06	0.433836438611108	-0.0594	0.0317177042695167	0.0611	131471	1.53932078288047e-05	2.02376079221559	0.2116	0.0330294929350525	1.49e-10	135430	0.000195338374633905	26.4594539466481	-0.000712	0.122	0.995	920890	8785	912105	0.179	0.139	0.198	908397	3798	904599	F	F	F	F	0	0
rs187682646	3	133673496	A	C	0.000624609618988132	TF	-0.0137	0.0364470056404738	0.707	163511	2.34319509082588e-07	0.0383133575881521	-0.0508	0.032761725589498	0.121	246139	3.22177152708664e-06	0.792999733226485	0.1036	0.0424216027725465	0.0146	131471	1.33994454590178e-05	1.76163529998774	-0.2875	0.0436270946109717	4.4e-11	135430	0.000103191283087046	13.9764313317946	0.0619	0.163	0.704	920890	8785	912105	-0.31	0.323	0.337	908397	3798	904599	F	F	F	F	0	0
rs137877689	3	133679621	T	C	0.0014053716427233	TF	-0.06	0.0441350821875888	0.174	163511	1.01044553275377e-05	1.65218608059081	-0.0409	0.0356295409962749	0.251	246139	4.69523164346066e-06	1.15567565719139	0.0683	0.0465137248732932	0.142	131471	1.30933812813549e-05	1.72139628257631	-0.289	0.0471607039727468	8.9e-10	135430	0.000234426170392022	31.7553116799575	0.179	0.156	0.252	920890	8785	912105	0.111	0.336	0.742	908397	3798	904599	F	F	F	F	0	0
rs7650725	3	133683007	C	G	0.135071830106184	TF	-0.0099	0.0049931697061487	0.0474	163511	2.29005129889346e-05	3.74452572986782	0.0105	0.00435052296156934	0.0158	246139	2.5760448495358e-05	6.34076285219681	0.0143	0.0056789534256164	0.0118	131471	4.77800826559253e-05	6.28189983638526	-0.0616	0.00586800541765429	8.86e-26	135430	0.000886617391769122	120.179373254968	-0.00484	0.0198	0.807	920890	8785	912105	-0.00714	0.0308	0.817	908397	3798	904599	F	F	F	F	0	0
rs78447711	3	133699152	G	A	0.000624609618988132	TF	-0.0305	0.0205625353147462	0.138	163511	1.16136034591122e-06	0.189893089333902	0.0059	0.018140491603819	0.745	246139	4.34581603237514e-08	0.0106966616724644	0.0768	0.024655594799426	0.00184	131471	7.36359263280561e-06	0.968091288472201	-0.2611	0.0258391918273077	5.26e-24	135430	8.51100916393212e-05	11.5272705775852	0.0151	0.0978	0.877	920890	8785	912105	-0.213	0.119	0.0737	908397	3798	904599	F	F	F	F	0	0
rs9289452	3	133710799	T	C	0.0273266708307308	TF	0.0335	0.0179362309744155	0.0618	163511	5.96586391756831e-05	9.7553064212826	-0.0126	0.014782038872763	0.394	246139	8.43965743420044e-06	2.0773294938311	-0.0303	0.0198030467640169	0.126	131471	4.88055246520854e-05	6.41672669219778	0.1408	0.0203757016932998	4.84e-12	135430	0.00105387484477417	142.87473456679	-0.052	0.0511	0.309	920890	8785	912105	-0.0665	0.0713	0.351	908397	3798	904599	F	F	F	F	0	0
rs561673782	3	133716611	G	C	0.000780762023735165	TF	-0.241	0.0450784082027486	8.98e-08	163511	9.06240670844775e-05	14.8191935605072	-0.0208	0.0414733074252729	0.616	246139	6.75050298435432e-07	0.166154967468962	0.3185	0.0536037611283777	2.82e-09	131471	0.000158280836576511	20.8123174949015	-1.0727	0.0554862483149087	2.85e-83	135430	0.00179541986043769	243.587462627511	0.125	0.278	0.652	920890	8785	912105	-0.386	0.541	0.476	908397	3798	904599	F	F	F	F	0	0
rs550962248	3	133719613	C	T	0.000624609618988132	TF	-0.1384	0.084388965157496	0.101	163511	2.39132990350737e-05	3.91013311610834	0.0477	0.0720592684722458	0.508	246139	2.84056068954405e-06	0.699169072474486	0.3815	0.104763041293696	0.000271	131471	0.000181700615753505	23.8923395052974	-1.2318	0.112037478759142	4.06e-28	135430	0.00189429544073992	257.027529024902	0.0331	0.38	0.931	920890	8785	912105	-1.17	0.808	0.149	908397	3798	904599	F	F	F	F	0	0
rs541668567	3	133726006	A	C	0.0014053716427233	TF	0.0544	0.0266731843799523	0.0414	163511	8.30631136613946e-06	1.35816794653195	-0.0032	0.022927616223624	0.889	246139	2.87415618205518e-08	0.00707436200515336	-0.0452	0.0293850172542758	0.124	131471	5.73439067010352e-06	0.753898930158831	0.2197	0.0301171523097408	2.99e-13	135430	0.000135478544208492	18.3500743264235	-0.135	0.105	0.201	920890	8785	912105	0.0641	0.19	0.735	908397	3798	904599	F	F	F	F	0	0
rs551526838	3	133728968	A	G	0.000624609618988132	TF	0.0055	0.0376969442497577	0.884	163511	3.7765278649626e-08	0.0061749631799209	-0.0429	0.0323647496775	0.185	246139	2.29763955304324e-06	0.565535406063922	0.1402	0.0437423321023799	0.00135	131471	2.45393662065519e-05	3.22624510581929	-0.2968	0.0453494127877827	5.96e-11	135430	0.000109975287930989	14.8953714166784	0.158	0.182	0.384	920890	8785	912105	-0.354	0.355	0.318	908397	3798	904599	F	F	F	F	0	0
rs576026392	3	133732109	G	T	0.000780762023735165	TF	0.0581	0.0234941341068494	0.0134	163511	5.26698071815281e-06	0.86120328618555	0.0135	0.0198297019682435	0.496	246139	2.84365562337873e-07	0.0699929063207293	-0.0705	0.0277264454060124	0.011	131471	7.75510527412793e-06	1.01956384210925	0.2695	0.0290861102019887	1.94e-20	135430	0.000113325332696792	15.3492	0.115	0.162	0.477	920890	8785	912105	-0.448	0.259	0.0838	908397	3798	904599	F	F	F	F	0	0
rs141116813	3	133732469	A	C	0.00202998126171143	TF	0.0266	0.0273633945836933	0.331	163511	2.86683562272331e-06	0.468754769678737	0.0187	0.0238499612631455	0.433	246139	1.41684627298054e-06	0.34873878520186	-0.0538	0.0315647269585122	0.0883	131471	1.17274629711053e-05	1.54181591093724	0.2464	0.032827434108621	6.1e-14	135430	0.000245991967450075	33.3223972098786	-0.0408	0.112	0.716	920890	8785	912105	0.28	0.127	0.0279	908397	3798	904599	F	F	F	F	0	0
rs180812645	3	133735218	A	G	0.000936914428482199	TF	-0.0544	0.0333643994205305	0.103	163511	5.54013866255514e-06	0.905867551207572	0.0173	0.0290140756382721	0.551	246139	5.60292799901373e-07	0.137908866158669	0.0862	0.0391045637797012	0.0275	131471	1.39103278829869e-05	1.82880233568853	-0.3307	0.0406704162159733	4.25e-16	135430	0.000204734590952875	27.7324739802824	-0.226	0.209	0.279	920890	8785	912105	-0.301	0.333	0.366	908397	3798	904599	F	F	F	F	0	0
rs144024919	3	133735428	G	A	0.00124921923797626	TF	0.0825	0.0336437555791316	0.0142	163511	1.69837539077114e-05	2.77704378232418	0.017	0.0293918692511909	0.563	246139	7.2114672239906e-07	0.177501018815415	-0.0471	0.0371616861364496	0.205	131471	5.5356370257346e-06	0.727768692799624	0.2828	0.0382497493599517	1.43e-13	135430	0.000199565103415611	27.0320974887003	0.18	0.149	0.228	920890	8785	912105	0.13	0.295	0.661	908397	3798	904599	F	F	F	F	0	0
rs539626066	3	133739280	T	G	0.00124921923797626	TF	0.0893	0.0332514317585971	0.00724	163511	1.9898883482021e-05	3.25371128448351	0.0139	0.0291952771243579	0.634	246139	4.82120270708382e-07	0.11866769428345	-0.0457	0.036696260487652	0.213	131471	5.21144539191423e-06	0.68514708483619	0.2849	0.0376898833042348	4.06e-14	135430	0.000202539945934789	27.4351365091219	0.156	0.151	0.301	920890	8785	912105	0.155	0.299	0.604	908397	3798	904599	F	F	F	F	0	0
rs533172393	3	133739933	G	C	0.00109306683322923	TF	-0.0994	0.027616012383663	0.000319	163511	2.15761776212634e-05	3.52797534689788	-0.0135	0.0242034325683515	0.577	246139	3.9798735789741e-07	0.0979594532974187	0.0871	0.0314928814115515	0.00568	131471	1.6566777897539e-05	2.17805380674522	-0.3104	0.0326046738296552	1.73e-21	135430	0.000210399723658035	28.5000101698244	0.199	0.116	0.0875	920890	8785	912105	-0.0337	0.187	0.857	908397	3798	904599	F	F	F	F	0	0
rs184391346	3	133741082	G	C	0.000624609618988132	TF	0.0316	0.0334628062959928	0.345	163511	1.24664121151638e-06	0.203837311965825	-0.0054	0.0285535370953796	0.85	246139	3.64044801792758e-08	0.00896048986408839	-0.082	0.0381495751405249	0.0316	131471	8.39450359140777e-06	1.10362625705337	0.2506	0.0396081320820268	2.5e-10	135430	7.8402416353614e-05	10.6187149748498	-0.181	0.163	0.268	920890	8785	912105	-0.16	0.25	0.522	908397	3798	904599	F	F	F	F	0	0
rs11717885	3	133744979	C	A	0.00109306683322923	TF	-0.0559	0.0333798125024092	0.094	163511	6.82378532692129e-06	1.11575792871216	0.019	0.0290442803583169	0.513	246139	7.88331611527928e-07	0.194037730832727	0.0852	0.0390686645699728	0.0292	131471	1.58518855992955e-05	2.08406458420716	-0.3306	0.0406623814790933	4.28e-16	135430	0.000238675278706196	32.3310322627588	-0.193	0.201	0.337	920890	8785	912105	-0.297	0.325	0.362	908397	3798	904599	F	F	F	F	0	0
rs8177323	3	133757721	T	C	0.00119808306709265	TF	0.0478	0.0266989071267087	0.0734	163511	5.46829689748797e-06	0.89412064672852	-0.0063	0.0225548538518422	0.78	246139	9.49898915728443e-08	0.0233805291629791	-0.0532	0.0293927063374658	0.0703	131471	6.77360016944134e-06	0.890524472733003	0.2185	0.0301176334497445	4.02e-13	135430	0.00011426130387865	15.4759481636938	-0.153	0.106	0.148	920890	8785	912105	0.163	0.184	0.377	908397	3798	904599	F	F	F	F	0	0
rs8177328	3	133765355	A	G	0.000936914428482199	TF	-0.0235	0.0272801476753198	0.389	163511	1.03385244660875e-06	0.16904435445947	0.01	0.0233906719015729	0.669	246139	1.8720732396718e-07	0.046078657725572	0.1074	0.0302228920187133	0.00038	131471	2.15939155220367e-05	2.83899178471541	-0.2771	0.0310762067303802	4.8e-19	135430	0.000143746039184988	19.4700373354943	-0.156	0.0952	0.102	920890	8785	912105	0.225	0.138	0.104	908397	3798	904599	F	F	F	F	0	0
rs139973350	3	133765897	T	A	0.00202998126171143	TF	-0.0306	0.0258218232379449	0.236	163511	3.79386935905534e-06	0.620334138496459	-0.0224	0.0228058832524329	0.326	246139	2.03299146652955e-06	0.500395437896838	0.0651	0.0296839760479863	0.0283	131471	1.71712335879043e-05	2.25752367303452	-0.2405	0.0307878410934498	5.65e-15	135430	0.000234352548373596	31.7453365216522	0.0831	0.114	0.468	920890	8785	912105	-0.00993	0.166	0.952	908397	3798	904599	F	F	F	F	0	0
rs147797836	3	133770937	A	G	0.0014053716427233	TF	-0.0493	0.0226346026208701	0.0294	163511	6.82188267472977e-06	1.11544682370975	-0.0188	0.0201994817244188	0.352	246139	9.92032969712482e-07	0.244176261297023	0.0532	0.025968793186124	0.0405	131471	7.94389823505844e-06	1.0443846535503	-0.1779	0.0270410703006779	4.74e-11	135430	8.88305402868329e-05	12.0312111489519	0.218	0.114	0.0553	920890	8785	912105	0.00565	0.185	0.976	908397	3798	904599	F	F	F	F	0	0
rs11707869	3	133772915	T	C	0.00109306683322923	TF	-0.0327	0.0328822371988808	0.32	163511	2.33505570329833e-06	0.381803514523081	0.0177	0.0285303668537235	0.535	246139	6.84145181649819e-07	0.168393557781383	0.1089	0.0382669188175491	0.00443	131471	2.58974795865599e-05	3.40480391960545	-0.3162	0.0397651849647118	1.84e-15	135430	0.000218336061079486	29.5752734285783	-0.123	0.197	0.532	920890	8785	912105	-0.307	0.323	0.342	908397	3798	904599	F	F	F	F	0	0
rs185023567	3	133775429	A	C	0.0023422860712055	TF	0.0739	0.0222793820630054	0.00091	163511	2.55235085128908e-05	4.17342987400717	-0.0309	0.0197130335538399	0.117	246139	4.4623995713758e-06	1.09836654465012	-0.0838	0.0254887401961864	0.00101	131471	3.28200723138763e-05	4.31496370445382	0.3365	0.0264279554663386	3.89e-37	135430	0.000529202190871396	71.7067416701234	0.00373	0.0933	0.968	920890	8785	912105	-0.00868	0.138	0.95	908397	3798	904599	F	F	F	F	0	0
rs555475267	3	133776228	T	C	0.000312304809494066	TF	0.0656	0.040466793073273	0.105	163511	2.68708059960963e-06	0.439363042365478	-0.0297	0.0352890336118485	0.4	246139	5.50789830762394e-07	0.135569831244848	-0.1096	0.047263616314176	0.0204	131471	7.50056748573365e-06	0.986099503087788	0.4504	0.0496680742838939	1.21e-19	135430	0.000126668835600485	17.1566802844169	0.202	0.324	0.532	920890	8785	912105	-0.178	0.373	0.633	908397	3798	904599	F	F	F	F	0	0
rs9832501	3	133780218	T	C	0.00577763897564022	TF	-0.024	0.0158509808330909	0.13	163511	6.61738505876051e-06	1.08200917364421	0.02	0.0139274968003717	0.151	246139	4.59540629080591e-06	1.13110471608582	0.0641	0.0179989620629155	0.000369	131471	4.72041283043156e-05	6.20617250100308	-0.1723	0.0186636502709412	2.66e-20	135430	0.000341062898057448	46.2052250460837	0.0413	0.0708	0.56	920890	8785	912105	0.188	0.115	0.102	908397	3798	904599	F	F	F	F	0	0
rs142708442	3	133782759	T	C	0.000624609618988132	TF/SRPRB	-0.0219	0.0140856521336012	0.12	163511	5.98763811343706e-07	0.0979033306499694	0.0369	0.0127272215672299	0.00374	246139	1.69988697726007e-06	0.41840579216442	0.0796	0.016404383827463	1.22e-06	131471	7.91030902375584e-06	1.0399686435175	-0.2653	0.0171447857191664	5.19e-54	135430	8.78702403752182e-05	11.9011366692749	-0.046	0.115	0.69	920890	8785	912105	-0.0936	0.248	0.706	908397	3798	904599	F	F	F	F	0	0
rs186467585	3	133790742	T	C	0.00124921923797626	TF/SRPRB/LOC105374116	0.049	0.0325308671413065	0.132	163511	5.99125702588285e-06	0.979630314262082	-0.0094	0.0251876036102359	0.709	246139	2.204862435681e-07	0.0542698344988734	-0.0754	0.0342931533125571	0.0279	131471	1.41862785478001e-05	1.86508231297794	0.2516	0.0347661872918882	4.59e-13	135430	0.00015795997807429	21.3955835565544	0.0689	0.0822	0.402	920890	8785	912105	0.0904	0.121	0.454	908397	3798	904599	F	F	F	F	0	0
rs138747387	3	133798436	G	T	0.0028107432854466	SRPRB/LOC105374116	-0.0858	0.0472177887666261	0.0692	163511	4.12670423973774e-05	6.74781129756769	0.0893	0.0430167693879882	0.0379	246139	4.47024870718294e-05	11.0034279409942	0.0999	0.0574402795001539	0.082	131471	5.59448024891533e-05	7.3554187358949	-0.4447	0.0610479001547962	3.23e-13	135430	0.0011085697595175	150.298001210994	0.764	0.665	0.25	920890	8785	912105	-0.411	0.764	0.59	908397	3798	904599	F	F	F	F	0	0
rs191457964	3	133803879	A	G	0.0173329169269207	SRPRB/LOC105374116	0.0342	0.040635856886371	0.4	163511	3.98437559968961e-05	6.51507228424688	-0.0144	0.0309741174406846	0.642	246139	7.06371297451898e-06	1.73865340175777	-0.0531	0.0458681166228889	0.247	131471	9.60499408761741e-05	12.6288026727998	0.2603	0.0474843300120431	4.21e-08	135430	0.00230810943304242	313.305788343571	-0.075	0.175	0.669	920890	8785	912105	0.0555	0.284	0.845	908397	3798	904599	F	F	F	F	0	0
rs564862807	3	133804247	T	G	0.003	SRPRB/LOC105374116	0.0285	0.0373966405571473	0.446	163511	4.8588795e-06	0.794474388420819	-0.0359	0.0356552524068477	0.314	246139	7.70966142e-06	1.89764756315475	-0.0742	0.0437246743221239	0.0897	131471	3.293473848e-05	4.33003974195363	0.2683	0.0445373990378707	1.7e-09	135430	0.00043061361198	58.3422632159219	-0.0728	0.137	0.596	920890	8785	912105	-0.446	0.177	0.0115	908397	3798	904599	F	F	F	F	0	0
rs185295826	3	133807003	C	T	0.000468457214241099	SRPRB/LOC105374116	0.1017	0.0392948587390241	0.00965	163511	9.68586333406939e-06	1.58374116779086	0.0764	0.034156073771407	0.0253	246139	5.4661701754954e-06	1.34543408285757	-0.0738	0.0441354997855712	0.0945	131471	5.10045775380081e-06	0.670555500574441	0.368	0.0457309332242729	8.48e-16	135430	0.000126821261383715	17.177328237108	-0.135	0.1	0.177	920890	8785	912105	-0.0246	0.129	0.849	908397	3798	904599	F	F	F	F	0	0
rs7650925	3	133808325	T	G	0.65435303514377	SRPRB	-0.0173	0.00405100968033231	1.95e-05	163511	0.000135383915625574	22.1394859903253	0.0085	0.00348405375668141	0.0147	246139	3.26823078083054e-05	8.04458811271777	0.0387	0.00459226643138832	3.54e-17	131471	0.000677480492476415	89.1280653910163	-0.1252	0.00473623434512315	5.5e-154	135430	0.00709061	967.124462974506	0.00732	0.0204	0.72	920890	8785	912105	-0.0399	0.0435	0.36	908397	3798	904599	F	F	F	F	0	0
rs9817549	3	133819036	C	A	0.789038101186758	SRPRB	0.0097	0.00687051519483898	0.158	163511	3.13238737554137e-05	5.12189571148859	-0.0076	0.00600960998791738	0.206	246139	1.92291098747231e-05	4.73308643027373	-0.0401	0.00786475490657697	3.42e-07	131471	0.00053532896415605	70.4168597732333	0.1121	0.00815555658667324	5.44e-43	135430	0.00418353321711944	568.947748332004	-0.0269	0.0294	0.361	920890	8785	912105	-0.0326	0.0446	0.465	908397	3798	904599	F	F	F	F	0	0
rs147216787	3	133825945	G	A	0.0014053716427233	RAB6B/SRPRB	0.0785	0.0335792352434379	0.0194	163511	1.72961610672554e-05	2.82812691568451	0.0261	0.0286919284483272	0.363	246139	1.91201555935333e-06	0.470618673562776	-0.0855	0.0371886754577717	0.0215	131471	2.05183595994813e-05	2.69758356817391	0.3566	0.0382172071398622	1.05e-20	135430	0.000356921808697407	48.3544654715471	-0.249	0.124	0.0437	920890	8785	912105	0.111	0.194	0.566	908397	3798	904599	F	F	F	F	0	0
rs571991113	3	133836774	C	T	0.0014053716427233	RAB6B	-0.1635	0.0377584066161353	1.49e-05	163511	7.50318960915474e-05	12.2693108876925	4e-04	0.0398935595936165	0.992	246139	4.49086903446121e-10	0.000110536903203159	0.1901	0.0422749752629223	6.9e-06	131471	0.000101431918797531	13.3365056797538	-0.6441	0.0432359269909085	3.43e-50	135430	0.0011644397054479	157.881584014583	-0.0545	0.153	0.721	920890	8785	912105	-0.446	0.276	0.106	908397	3798	904599	F	F	F	F	0	0
rs140758552	3	133843869	A	G	0.0121798875702686	RAB6B	-0.0057	0.0305519971084446	0.852	163511	7.81809333329693e-07	0.127832962224408	-0.0373	0.0271189081660026	0.169	246139	3.34787167549483e-05	8.24062679152293	0.1023	0.0355823427281072	0.00404	131471	0.000251827066728283	33.1157920884846	-0.3038	0.0367880889226267	1.48e-16	135430	0.00222088810730801	301.439898883007	0.045	0.156	0.774	920890	8785	912105	-0.148	0.26	0.569	908397	3798	904599	F	F	F	F	0	0
rs142532616	3	133847537	C	T	0.00109306683322923	RAB6B	-0.0085	0.0305737689630844	0.781	163511	1.57775509509398e-07	0.0257977198546206	-0.0415	0.0272661050124995	0.128	246139	3.76095323532957e-06	0.925713228048474	0.0978	0.0358013000278437	0.0063	131471	2.08871626903235e-05	2.74607174938153	-0.3048	0.0370432037047006	1.9e-16	135430	0.000202876463266049	27.4807288602736	0.121	0.159	0.447	920890	8785	912105	-0.128	0.262	0.624	908397	3798	904599	F	F	F	F	0	0
rs17310861	3	133854808	A	G	0.0227982510930668	RAB6B	-0.0044	0.0304216555368207	0.885	163511	8.62623165331161e-07	0.141046772810346	-0.0375	0.0270085308586551	0.165	246139	6.2658255487962e-05	15.4234814394811	0.1025	0.0353329119229442	0.00372	131471	0.000468126788778952	61.5729847576101	-0.3022	0.036521861462083	1.29e-16	135430	0.00406915922283894	553.329681808634	0.109	0.157	0.488	920890	8785	912105	-0.113	0.259	0.664	908397	3798	904599	F	F	F	F	0	0
rs111921446	3	133858101	T	C	0.0129606495940037	RAB6B	-0.0074	0.0307786971520565	0.81	163511	1.40105334501664e-06	0.229085152350844	-0.0324	0.0274576145452037	0.238	246139	2.68584689456659e-05	6.61104053330623	0.0964	0.0361435965742609	0.00765	131471	0.000237763562693678	31.2659717326054	-0.2989	0.0374137841523608	1.36e-15	135430	0.00228582544043707	310.273999950103	0.0847	0.157	0.588	920890	8785	912105	-0.0964	0.258	0.709	908397	3798	904599	F	F	F	F	0	0
rs111476169	3	133862701	T	C	0.000936914428482199	RAB6B	0.0504	0.0457864399869473	0.271	163511	4.75536556048472e-06	0.777548764957915	0.0024	0.0416056846455043	0.954	246139	1.07831418605096e-08	0.00265413021674011	-0.0752	0.0576384167795464	0.192	131471	1.05866490532736e-05	1.3918308992101	0.3304	0.0604789411324524	4.68e-08	135430	0.000204363302667251	27.6821705734238	0.105	0.295	0.721	920890	8785	912105	0.945	0.376	0.0119	908397	3798	904599	F	F	F	F	0	0
rs188808858	3	133866405	T	C	0.0018738288569644	RAB6B	-0.1556	0.0367622302904193	2.31e-05	163511	9.05658665395341e-05	14.8096755231096	0.0049	0.0319207717838886	0.878	246139	8.98126522266495e-08	0.022106218766529	0.184	0.0407885065735692	6.45e-06	131471	0.000126642946846541	16.6517304031762	-0.5844	0.0416512125641044	1.01e-44	135430	0.00127751431732432	173.232515985996	-0.0472	0.146	0.747	920890	8785	912105	-0.136	0.261	0.603	908397	3798	904599	F	F	F	F	0	0
rs56663239	3	133874266	A	G	0.0413803872579638	RAB6B	-0.1175	0.0585314834351366	0.0447	163511	0.00109533405294542	179.293361787686	-0.0236	0.0518508276807015	0.649	246139	4.41870351564314e-05	10.8765448745693	0.0499	0.0711347430825068	0.483	131471	0.000197547686386573	25.9765283846391	-0.4186	0.0746357220519308	2.04e-08	135430	0.013901744568442	1909.22705018986	1.04	0.68	0.125	920890	8785	912105	-1.11	1.39	0.424	908397	3798	904599	F	F	F	F	0	0
rs6783493	3	133876762	C	T	0.0421611492816989	RAB6B	-0.1175	0.0585314834351366	0.0447	163511	0.00111509178976795	182.53108236449	-0.0241	0.0516833449752996	0.641	246139	4.69103820671886e-05	11.5469223814122	0.05	0.0712772976778626	0.483	131471	0.000201917933864726	26.5513100329249	-0.4184	0.0746336971761274	2.07e-08	135430	0.0141389850962137	1942.27628911454	0.688	0.669	0.304	920890	8785	912105	-1.1	1.39	0.429	908397	3798	904599	F	F	F	F	0	0
rs72976390	3	133878757	A	G	0.0421611492816989	RAB6B	-0.1175	0.0585314834351366	0.0447	163511	0.00111509178976795	182.53108236449	-0.0242	0.0517427028801822	0.64	246139	4.73004875154153e-05	11.6429508128313	0.05	0.071114705625748	0.482	131471	0.000201917933864726	26.5513100329249	-0.4184	0.0746336971761274	2.07e-08	135430	0.0141389850962137	1942.27628911454	0.62	0.66	0.347	920890	8785	912105	-1.13	1.37	0.409	908397	3798	904599	F	F	F	F	0	0
rs9861470	3	133880694	T	C	0.114772017489069	RAB6B	-0.0098	0.00524903069926825	0.0619	163511	1.95152130383063e-05	3.19097524124207	-0.0072	0.00449240757694783	0.109	246139	1.0533825946541e-05	2.59279162901951	0.03	0.0059827730232132	5.32e-07	131471	0.000182878922683004	24.0473068317787	-0.0874	0.0062032242022583	4.41e-45	135430	0.00155218688826003	210.536357677168	0.0089	0.02	0.656	920890	8785	912105	-0.027	0.0291	0.355	908397	3798	904599	F	F	F	F	0	0
rs16841102	3	133885815	A	T	0.0541848844472205	RAB6B	-0.1175	0.0585314834351366	0.0447	163511	0.00141510977478698	231.711080780983	-0.0243	0.0516475166847612	0.638	246139	6.05239055437908e-05	14.8980742284694	0.0501	0.0712569350369995	0.482	131471	0.000257270416355857	33.8317882861467	-0.4184	0.0746336971761274	2.07e-08	135430	0.0179431112297787	2474.39806737615	0.372	0.606	0.539	920890	8785	912105	-1.08	1.26	0.39	908397	3798	904599	F	F	F	F	0	0
rs72978320	3	133885990	C	T	0.0416926920674578	RAB6B	-0.1175	0.0585314834351366	0.0447	163511	0.00110324118742297	180.589096643759	-0.0244	0.0518600579056861	0.638	246139	4.75745168560717e-05	11.7104059723092	0.0501	0.0712569350369995	0.482	131471	0.000200571944796272	26.3742829516453	-0.4184	0.0746225350935856	2.06e-08	135430	0.0139887234841434	1921.34196548422	0.653	0.662	0.324	920890	8785	912105	-1.11	1.38	0.422	908397	3798	904599	F	F	F	F	0	0
rs6789631	3	133887192	A	C	0.0541848844472205	RAB6B	-0.1175	0.0585588790763887	0.0448	163511	0.00141510977478698	231.711080780983	-0.0243	0.0516475166847612	0.638	246139	6.05239055437908e-05	14.8980742284694	0.05	0.0712772976778626	0.483	131471	0.000256244413723309	33.6968314526097	-0.4184	0.0746336971761274	2.07e-08	135430	0.0179431112297787	2474.39806737615	0.371	0.606	0.54	920890	8785	912105	-1.08	1.26	0.39	908397	3798	904599	F	F	F	F	0	0
rs143775175	3	133899058	G	A	0.00202998126171143	-	-0.0354	0.0240476499347945	0.141	163511	5.07745453243815e-06	0.830213728516888	0.0199	0.0218762213073453	0.363	246139	1.60452198393727e-06	0.394932861238826	0.084	0.0286603042610474	0.00338	131471	2.85889424980717e-05	3.75866713759766	-0.286	0.0301468243163265	2.38e-21	135430	0.000331414560738701	44.8976908802221	-0.0212	0.201	0.916	920890	8785	912105	-0.108	0.337	0.748	908397	3798	904599	F	F	F	F	0	0
rs56911805	3	133901737	G	T	0.0434103685196752	-	-0.1174	0.0585363881367234	0.0449	163511	0.00114468325919817	187.38050635696	-0.0243	0.0518016060977761	0.639	246139	4.90412673313564e-05	12.0714624169535	0.05	0.0712772976778626	0.483	131471	0.000207629542123306	27.3025170825296	-0.4184	0.0746336971761274	2.07e-08	135430	0.0145389314630261	1998.02759646088	0.506	0.633	0.424	920890	8785	912105	-1.09	1.32	0.409	908397	3798	904599	F	F	F	F	0	0
rs112060706	3	133906880	G	A	0.0576202373516552	-	-0.1174	0.0585090417324939	0.0448	163511	0.0014968117495175	245.109074494473	-0.0243	0.0518016060977761	0.639	246139	6.41273859497363e-05	15.7851346549325	0.05	0.0712772976778626	0.483	131471	0.000271500727995971	35.703622768476	-0.4184	0.0746336971761274	2.07e-08	135430	0.0190114105927705	2624.57417095289	0.235	0.577	0.683	920890	8785	912105	-1.08	1.21	0.371	908397	3798	904599	F	F	F	F	0	0
rs189912828	3	133911346	T	C	0.000468457214241099	-	0.0863	0.0436829125233961	0.0482	163511	6.97457939652411e-06	1.14041445645743	0.0468	0.0394922002462686	0.236	246139	2.05110615203412e-06	0.504854150452675	-0.0917	0.0503738875087228	0.0687	131471	7.87471967034579e-06	1.03528967295664	0.3878	0.0527657370819645	1.99e-13	135430	0.000140835467766671	19.0757522711989	-0.265	0.244	0.278	920890	8785	912105	0.0566	0.404	0.889	908397	3798	904599	F	F	F	F	0	0
rs72978358	3	133915892	G	A	0.0407557776389756	-	-0.1142	0.0584186076934143	0.0506	163511	0.00101971916022778	166.903454820472	-0.0294	0.0513559255357338	0.567	246139	6.75838662418592e-05	16.6360144113453	0.0498	0.0713177521562146	0.485	131471	0.000193913058950507	25.4985004393831	-0.4186	0.0746357220519308	2.04e-08	135430	0.0137008281766178	1881.25044744057	0.411	0.615	0.504	920890	8785	912105	-1.13	1.28	0.375	908397	3798	904599	F	F	F	F	0	0
rs74706481	3	133922697	G	T	0.0402873204247345	-	-0.1143	0.0584190550663886	0.0504	163511	0.00101025747343458	165.353238568836	-0.0294	0.0514886639732195	0.568	246139	6.68396661284073e-05	16.4528146024827	0.0497	0.0711745438185515	0.485	131471	0.000191008365619785	25.1164762767513	-0.4186	0.0746244050691129	2.03e-08	135430	0.0135499614320765	1860.25049934336	0.447	0.622	0.472	920890	8785	912105	-1.14	1.29	0.378	908397	3798	904599	F	F	F	F	0	0
rs188759506	3	133932556	T	G	0.00484072454715803	SLCO2A1	0.0216	0.0298970606031505	0.47	163511	4.49511144853642e-06	0.734994481720851	-0.0386	0.0258912118111131	0.136	246139	1.43551445770347e-05	3.53338294298059	-0.075	0.0338911691436049	0.0269	131471	5.41945342464364e-05	7.12528737447538	0.201	0.0352560283440557	1.19e-08	135430	0.000389246822771605	52.7354458190454	0.206	0.155	0.185	920890	8785	912105	0.267	0.305	0.381	908397	3798	904599	F	F	F	F	0	0
rs57398983	3	133941438	T	C	0.0290443472829482	SLCO2A1	-0.1069	0.0597717163600096	0.0737	163511	0.00064453487505857	105.455222454581	-0.0276	0.0532143663621603	0.604	246139	4.29644419458326e-05	10.5755932216824	0.0615	0.0730732514184742	0.4	131471	0.000213324748673631	28.0515754786625	-0.4337	0.0763092086954316	1.32e-08	135430	0.0106088877773398	1452.14610901642	0.0864	0.769	0.911	920890	8785	912105	-0.375	1.62	0.817	908397	3798	904599	F	F	F	F	0	0
rs56106050	3	133942150	G	C	0.0302935665209244	SLCO2A1	-0.1069	0.0597717163600096	0.0737	163511	0.000671391888082518	109.852370218736	-0.0276	0.0532143663621603	0.604	246139	4.47547198990637e-05	11.0162855225687	0.0615	0.0730732514184742	0.4	131471	0.00022221374099222	29.220711558136	-0.4337	0.0763092086954316	1.32e-08	135430	0.0110509477002876	1513.33149232949	0.134	0.801	0.867	920890	8785	912105	-0.388	1.68	0.817	908397	3798	904599	F	F	F	F	0	0
rs73861266	3	133943075	G	T	0.0363835103060587	SLCO2A1	-0.1069	0.0597717163600096	0.0737	163511	0.000801298310453901	131.124555328651	-0.0276	0.0532143663621603	0.604	246139	5.3414231057182e-05	13.1479208758052	0.0615	0.0730732514184742	0.4	131471	0.000265209482535217	34.8760749252062	-0.4337	0.0763092086954316	1.32e-08	135430	0.0131891759169818	1810.05687462418	0.204	0.781	0.794	920890	8785	912105	-0.434	1.64	0.792	908397	3798	904599	F	F	F	F	0	0
rs56851733	3	133943815	A	C	0.0352904434728295	SLCO2A1	-0.1069	0.0597717163600096	0.0737	163511	0.000778106606499062	127.326506718115	-0.0276	0.0532143663621603	0.604	246139	5.18682811687418e-05	12.767365343326	0.0615	0.0730732514184742	0.4	131471	0.000257533614853069	33.866408549734	-0.4337	0.0763092086954316	1.32e-08	135430	0.012807446092665	1756.98935589849	0.188	0.777	0.809	920890	8785	912105	-0.448	1.63	0.784	908397	3798	904599	F	F	F	F	0	0
rs73861267	3	133944348	T	C	0.0248282323547783	SLCO2A1	-0.1069	0.0597717163600096	0.0737	163511	0.000553365815222354	90.5303875028747	-0.0276	0.0532143663621603	0.604	246139	3.68871481791713e-05	9.07962691292004	0.0615	0.0730732514184742	0.4	131471	0.000183150094781389	24.0829706091641	-0.4337	0.0763092086954316	1.32e-08	135430	0.00910826715618236	1244.8528568175	0.17	0.806	0.833	920890	8785	912105	-0.305	1.69	0.857	908397	3798	904599	F	F	F	F	0	0
rs73861268	3	133945018	G	A	0.0249843847595253	SLCO2A1	-0.1069	0.059750979755307	0.0736	163511	0.000556756936658499	91.0854824302664	-0.0276	0.0532143663621603	0.604	246139	3.71131990039018e-05	9.13527050233548	0.0615	0.0730732514184742	0.4	131471	0.000184272470243262	24.2305824196894	-0.4337	0.0763092086954316	1.32e-08	135430	0.00916408419285105	1252.55208684925	0.184	0.809	0.82	920890	8785	912105	-1.1	1.7	0.519	908397	3798	904599	F	F	F	F	0	0
rs142150807	3	133946089	G	C	0.00765146783260462	SLCO2A1	0.0466	0.0157977868572214	0.00318	163511	3.29769751864953e-05	5.39221005454583	-0.0132	0.0136351121657858	0.333	246139	2.64598176264756e-06	0.651275736376504	-0.0523	0.0182304617556052	0.00412	131471	4.15376920084496e-05	5.46114567404588	0.2414	0.0188910002866094	2.16e-37	135430	0.000884939367523265	119.951718662988	-0.0779	0.0643	0.226	920890	8785	912105	-0.0227	0.0947	0.81	908397	3798	904599	F	F	F	F	0	0
rs73861270	3	133951785	G	A	0.0274828232354778	SLCO2A1	-0.1069	0.0597717163600096	0.0737	163511	0.000610863296229987	99.9426980292212	-0.0276	0.0530676141401092	0.603	246139	4.07199077091496e-05	10.023084062865	0.0614	0.0729544331234848	0.4	131471	0.000201523344973726	26.4994128906764	-0.4337	0.0763265366690397	1.33e-08	135430	0.0100546617534247	1375.51305040202	0.0844	0.793	0.915	920890	8785	912105	-0.359	1.67	0.83	908397	3798	904599	F	F	F	F	0	0
rs535489262	3	133952566	A	G	0.00156152404747033	SLCO2A1	-0.0395	0.0256793845474313	0.124	163511	4.86512689601791e-06	0.795495903829509	-0.018	0.0229571819645251	0.433	246139	1.01028752719744e-06	0.248669392309381	0.0616	0.0300841192367602	0.0406	131471	1.18320883925997e-05	1.55557123454304	-0.2042	0.0313847362798032	7.7e-11	135430	0.000130020387671509	17.6106908104235	0.0915	0.124	0.461	920890	8785	912105	-0.125	0.19	0.51	908397	3798	904599	F	F	F	F	0	0
rs58018882	3	133953038	T	A	0.0245607028753994	SLCO2A1	-0.1069	0.0597717163600096	0.0737	163511	0.000547553356048056	89.5789509492851	-0.0276	0.0532143663621603	0.604	246139	3.64996919306108e-05	8.98425259517669	0.0614	0.0729544331234848	0.4	131471	0.0001806374430145	23.7525145891738	-0.4337	0.0763265366690397	1.33e-08	135430	0.00901259548739191	1231.65821897284	0.156	0.832	0.851	920890	8785	912105	-1.17	1.77	0.509	908397	3798	904599	F	F	F	F	0	0
rs58343304	3	133953138	A	G	0.0274828232354778	SLCO2A1	-0.1069	0.0597717163600096	0.0737	163511	0.000610863296229987	99.9426980292212	-0.0276	0.0532143663621603	0.604	246139	4.07199077091496e-05	10.023084062865	0.0614	0.0729544331234848	0.4	131471	0.000201523344973726	26.4994128906764	-0.4337	0.0763265366690397	1.33e-08	135430	0.0100546617534247	1375.51305040202	0.099	0.794	0.901	920890	8785	912105	-1.14	1.68	0.499	908397	3798	904599	F	F	F	F	0	0
rs55977862	3	133958106	A	T	0.028263585259213	SLCO2A1	-0.1069	0.0597717163600096	0.0737	163511	0.000627713017942701	102.701194727682	-0.0276	0.0530676141401092	0.603	246139	4.18431035490389e-05	10.2995669440959	0.0614	0.0729544331234848	0.4	131471	0.000207082055576211	27.230509714475	-0.4337	0.0763265366690397	1.33e-08	135430	0.0103320040876364	1413.85055933882	0.0895	0.814	0.912	920890	8785	912105	-1.18	1.72	0.495	908397	3798	904599	F	F	F	F	0	0
rs150537769	3	133962332	A	G	0.0220174890693317	SLCO2A1	-0.1069	0.0597717163600096	0.0737	163511	0.000492135035529306	80.5081283949893	-0.0276	0.0532143663621603	0.604	246139	3.2805528423249e-05	8.07491925150625	0.0614	0.0729544331234848	0.4	131471	0.000162354980485339	21.3481129018806	-0.4337	0.0763265366690397	1.33e-08	135430	0.00810042336770849	1105.98306692161	0.68	0.789	0.388	920890	8785	912105	-1.15	1.67	0.492	908397	3798	904599	F	F	F	F	0	0
rs111602433	3	133963590	T	C	0.0220174890693317	SLCO2A1	-0.1069	0.0597924443451689	0.0738	163511	0.000492135035529306	80.5081283949893	-0.0276	0.0530676141401092	0.603	246139	3.2805528423249e-05	8.07491925150625	0.0615	0.0730732514184742	0.4	131471	0.000162884254724366	21.417718693505	-0.4338	0.0763268036248057	1.32e-08	135430	0.0081041592944974	1106.49731543844	0.221	0.828	0.79	920890	8785	912105	-1.1	1.75	0.531	908397	3798	904599	F	F	F	F	0	0
rs80058470	3	133966777	A	G	0.019050593379138	SLCO2A1	0.0185	0.011770044007036	0.116	163511	1.27917089315274e-05	2.09158629064815	0.0045	0.0104920906126171	0.668	246139	7.5685056497715e-07	0.186289068504768	-0.0339	0.013510204344826	0.0121	131471	4.29521105075255e-05	5.64711357176005	0.11	0.0140453333426775	4.81e-15	135430	0.000452241572159186	61.2738822312068	0.0987	0.0587	0.0924	920890	8785	912105	-0.139	0.105	0.184	908397	3798	904599	F	F	F	F	0	0
rs113161320	3	133972808	T	C	0.000780762023735165	SLCO2A1	0.0494	0.0461088908060996	0.284	163511	3.80770558961236e-06	0.622596503916116	0.0311	0.0402748941955876	0.44	246139	1.50914247214713e-06	0.37145636124745	-0.0876	0.0580067067151296	0.131	131471	1.19734050899637e-05	1.57415044171335	0.3394	0.0609205180354806	2.53e-08	135430	0.000179735200155977	24.3455544398238	0.0943	0.288	0.743	920890	8785	912105	0.81	0.284	0.00431	908397	3798	904599	F	F	F	F	0	0
rs11921523	3	133977774	A	C	0.0195190505933791	SLCO2A1	-0.1072	0.0597728547458041	0.0729	163511	0.000439862983823741	71.9532061739995	-0.0241	0.0532745725761713	0.651	246139	2.2231150071239e-05	5.47203023460989	0.0613	0.0729903874241532	0.401	131471	0.000143829772750459	18.9118764846272	-0.4341	0.0763268284450127	1.29e-08	135430	0.00721285857501761	983.919886084963	0.704	1.11	0.525	920890	8785	912105	-1.37	2.3	0.551	908397	3798	904599	F	F	F	F	0	0
rs111347867	3	133980033	G	A	0.0181136789506558	SLCO2A1	-0.0873	0.0552368445725511	0.114	163511	0.000271098028223303	44.3389877089054	-0.0402	0.0499572778262804	0.421	246139	5.74843966743145e-05	14.1498503398356	0.0683	0.0653557433893587	0.296	131471	0.000165935488726791	21.8189933127413	-0.3725	0.0676706321613865	3.7e-08	135430	0.00493571898965394	671.750121160167	0.882	1.19	0.457	920890	8785	912105	-1.34	2.46	0.587	908397	3798	904599	F	F	F	F	0	0
rs35265372	3	133990096	G	T	0.000624609618988132	SLCO2A1	0.0964	0.0369058200128396	0.009	163511	1.16016933513993e-05	1.89700328664436	0.0403	0.0331425261438199	0.224	246139	2.0275772364321e-06	0.499062790132041	-0.0149	0.0420366945113727	0.723	131471	2.77165934314164e-07	0.0364387383179258	0.249	0.0433881935610087	9.53e-09	135430	7.74044641836516e-05	10.4835432485115	-0.176	0.185	0.34	920890	8785	912105	0.0703	0.325	0.829	908397	3798	904599	F	F	F	F	0	0
rs7613393	3	133992885	C	A	0.226420986883198	SLCO2A1	0.0087	0.00958393040716463	0.364	163511	2.65148917798487e-05	4.33553839636267	-0.0053	0.00823818738048354	0.52	246139	9.84018113483882e-06	2.42205649746048	-0.0472	0.0106818938817612	9.93e-06	131471	0.000780432507634009	102.682818355556	0.1224	0.0109873017295274	8e-29	135430	0.00524824607044083	714.509389925631	0.0347	0.031	0.262	920890	8785	912105	-0.0316	0.0445	0.478	908397	3798	904599	F	F	F	F	0	0
rs116131958	3	133993256	G	A	0.027555910543131	SLCO2A1	-0.1005	0.0598658296116409	0.0932	163511	0.000541304361504022	88.5560706324321	-0.0291	0.0537161457110074	0.588	246139	4.53832277780472e-05	11.1709985115752	0.0711	0.0729894129161154	0.33	131471	0.000270924701994381	35.6278521117153	-0.4293	0.07628813905102	1.83e-08	135430	0.00987713932383905	1350.98509233025	-0.592	0.75	0.43	920890	8785	912105	-0.982	1.57	0.533	908397	3798	904599	F	F	F	F	0	0
rs57083484	3	133994149	T	A	0.0174890693316677	SLCO2A1	-0.1005	0.0598841175711932	0.0933	163511	0.000347109267669605	56.775196444249	-0.029	0.0536753028075661	0.589	246139	2.89021454033453e-05	7.11409297569279	0.0719	0.0729008337712026	0.324	131471	0.000177660903565503	23.3610516764021	-0.4299	0.0762902605191548	1.75e-08	135430	0.00635139285326433	865.654543412307	-0.184	0.934	0.844	920890	8785	912105	-0.897	1.93	0.642	908397	3798	904599	F	F	F	F	0	0
rs59793753	3	133995502	C	T	0.0176452217364147	SLCO2A1	-0.1004	0.0598427965927307	0.0934	163511	0.000349456323425279	57.1592286408346	-0.0286	0.0537994017792837	0.595	246139	2.83568211525354e-05	6.97986081468639	0.0727	0.0729542481694517	0.319	131471	0.000183229037201432	24.0933528936888	-0.4307	0.0762667158007297	1.63e-08	135430	0.00643095130847472	876.568040189136	-1.09	0.835	0.191	920890	8785	912105	-0.928	1.74	0.594	908397	3798	904599	F	F	F	F	0	0
rs140035377	3	133997164	A	G	0.0104622111180512	SLCO2A1	-0.1003	0.0598196726483942	0.0936	163511	0.000208299259017825	34.0658994443576	-0.0281	0.0537322905718094	0.601	246139	1.63492749978445e-05	4.02422729334312	0.0737	0.072895645527144	0.312	131471	0.000112465892672385	14.7874415265574	-0.4313	0.0761957138913357	1.51e-08	135430	0.00385163190286822	523.635657144174	-1.04	0.824	0.207	920890	8785	912105	-1.07	1.72	0.536	908397	3798	904599	F	F	F	F	0	0
rs148048688	3	134002430	C	G	0.00671455340412242	SLCO2A1	-0.0957	0.0593736868500476	0.107	163511	0.000122164515203353	19.9774382504439	-0.0266	0.0534922704652697	0.619	246139	9.43809780621964e-06	2.32308700525185	0.0745	0.0723286003308026	0.303	131471	7.40344314955206e-05	9.73395332198499	-0.4302	0.0757105743025614	1.33e-08	135430	0.00246866416235597	335.153631939598	-0.136	0.94	0.885	920890	8785	912105	-1.1	1.94	0.568	908397	3798	904599	F	F	F	F	0	0
rs150831364	3	134010734	T	C	0.0174890693316677	SLCO2A1	-0.0958	0.0592661744760896	0.106	163511	0.000315402480070818	51.5874149125031	-0.0267	0.0533886146470446	0.617	246139	2.4499465441844e-05	6.0303726663659	0.0744	0.0723810503335247	0.304	131471	0.000190230415671654	25.0141609721761	-0.43	0.0756924392749209	1.34e-08	135430	0.00635434802030742	866.059889639391	0.0771	0.857	0.928	920890	8785	912105	-1.05	1.77	0.553	908397	3798	904599	F	F	F	F	0	0
rs58061655	3	134014095	C	G	0.0107745159275453	SLCO2A1	-0.0958	0.0592661744760896	0.106	163511	0.000195638388708104	31.9948967293164	-0.0266	0.053340085558017	0.618	246139	1.50829514248005e-05	3.7125284107318	0.0745	0.0723286003308026	0.303	131471	0.00011831385486107	15.5564447276737	-0.4301	0.0756929753778049	1.33e-08	135430	0.00394331929885474	536.150056871643	0.5	0.875	0.568	920890	8785	912105	-1.05	1.8	0.56	908397	3798	904599	F	F	F	F	0	0
rs190920539	3	134014984	G	A	0.00156152404747033	SLCO2A1	0.0769	0.0349081255828498	0.0276	163511	1.84396494558952e-05	3.01510424034923	-0.0123	0.0301195378820017	0.683	246139	4.71748148116359e-07	0.116114728709824	-0.0244	0.0407169333402537	0.549	131471	1.85643451293909e-06	0.244064042070501	0.2538	0.042822837855199	3.09e-09	135430	0.000200855263282123	27.206891243075	0.0972	0.171	0.57	920890	8785	912105	0.0119	0.239	0.96	908397	3798	904599	F	F	F	F	0	0
rs79961593	3	134016495	C	A	0.168800749531543	SLCO2A1	0.0036	0.00715778077641966	0.615	163511	3.63675890419831e-06	0.594644974246966	-0.0124	0.006034701445917	0.0399	246139	4.3147226011538e-05	10.6205870176703	-0.0174	0.00794899295434796	0.0286	131471	8.49587288452994e-05	11.1703881445401	0.0473	0.00821826590670045	8.64e-09	135430	0.000627815148825142	85.0771627066576	-0.00525	0.0244	0.829	920890	8785	912105	-0.0313	0.0353	0.375	908397	3798	904599	F	F	F	F	0	0
rs59654106	3	134020795	A	G	0.0107745159275453	SLCO2A1	-0.0958	0.0594357283201103	0.107	163511	0.000195638388708104	31.9948967293164	-0.0267	0.0535406121954532	0.618	246139	1.51965702431257e-05	3.74049505262804	0.0746	0.0724256857003742	0.303	131471	0.00011863168911646	15.5982399820082	-0.4301	0.0756929753778049	1.33e-08	135430	0.00394331929885474	536.150056871643	0.412	0.863	0.633	920890	8785	912105	-1.15	1.78	0.518	908397	3798	904599	F	F	F	F	0	0
rs139119022	3	134020911	A	G	0.000599041533546326	SLCO2A1	-0.1084	0.0402092959223908	0.00702	163511	1.40697135701089e-05	2.30055716431529	-0.0124	0.0332262005071197	0.709	246139	1.84106898610785e-07	0.0453155280462641	0.2378	0.0443048820874431	7.99e-08	131471	6.77096224794323e-05	8.90231913041599	-0.5192	0.0455962746918488	4.86e-30	135430	0.000322772153181108	43.7265008578441	0.173	0.153	0.259	920890	8785	912105	-0.127	0.258	0.622	908397	3798	904599	F	F	F	F	0	0
rs116779818	3	134021675	A	G	0.0461261980830671	SLCO2A1	0.0173	0.00978636209703813	0.0771	163511	2.63366651879357e-05	4.30639520430285	-0.0096	0.00839826715599975	0.253	246139	8.10981677877696e-06	1.99614216082501	-0.0265	0.0110008007736233	0.016	131471	6.17959942805569e-05	8.12475964967137	0.0862	0.0113761830446233	3.53e-14	135430	0.000653857497674647	88.608550560224	0.00212	0.0379	0.955	920890	8785	912105	-0.0687	0.0612	0.262	908397	3798	904599	F	F	F	F	0	0
rs138677790	3	134022112	G	A	0.00421611492816989	SLCO2A1	-0.0108	0.0109729896153074	0.325	163511	9.79388592623051e-07	0.160139006229518	0.0205	0.00983372884124874	0.0371	246139	3.52870418424072e-06	0.868547726644455	0.0338	0.0129343561220918	0.00897	131471	9.59270150682681e-06	1.26115497228422	-0.1247	0.0135646542228087	3.82e-20	135430	0.000130569108026936	17.6850222794563	-0.0493	0.0726	0.497	920890	8785	912105	-0.105	0.121	0.387	908397	3798	904599	F	F	F	F	0	0
rs145486551	3	134024114	G	A	0.0106183635227983	SLCO2A1	-0.0958	0.0594357283201103	0.107	163511	0.000192833484319022	31.5360914019058	-0.0267	0.0535406121954532	0.618	246139	1.49786941562523e-05	3.68686606797671	0.0746	0.0724256857003742	0.303	131471	0.000116930844268554	15.3745789276368	-0.4301	0.0756929753778049	1.33e-08	135430	0.00388678318811519	528.433178795448	0.417	0.864	0.63	920890	8785	912105	-1.15	1.79	0.52	908397	3798	904599	F	F	F	F	0	0
rs113466626	3	134043053	C	T	0.000468457214241099	-	0.1109	0.0420913268271201	0.00842	163511	1.15175345412826e-05	1.88324224561818	0.0265	0.0370118974177512	0.474	246139	6.57639936840692e-07	0.161869627586089	-0.0189	0.0531216540859526	0.722	131471	3.34518421984854e-07	0.0439788171316513	0.3373	0.0555694002714553	1.28e-09	135430	0.000106544028437001	14.4305821755239	-0.0297	0.33	0.928	920890	8785	912105	0.725	0.301	0.0159	908397	3798	904599	F	F	F	F	0	0
rs60214194	3	134056514	C	A	0.11367895065584	LINC02000	0.0096	0.0481599154661659	0.842	163511	1.85713545523741e-05	3.03664000602234	0.0268	0.0416572493956526	0.52	246139	0.000144734046155569	35.6295607290803	0.1701	0.0548296536955676	0.00192	131471	0.00583055293328927	771.03250944622	-0.3172	0.0563581012673865	1.82e-08	135430	0.0202753085744895	2802.66947812729	-0.117	0.0708	0.0991	920890	8785	912105	0.00301	0.0823	0.971	908397	3798	904599	F	F	F	F	0	0
rs574063242	3	134067874	G	T	0.000468457214241099	LOC105374117	0.037	0.0358473653224694	0.302	163511	1.28203499257374e-06	0.20962452834672	-0.0367	0.0323772960790802	0.257	246139	1.26132951873458e-06	0.310460255345458	-0.1111	0.0440686648512779	0.0117	131471	1.15591140545552e-05	1.51968273182434	0.3663	0.0464350671368618	3.06e-15	135430	0.000125652249622152	17.0189713338632	-0.35	0.372	0.346	920890	8785	912105	-0.74	0.575	0.198	908397	3798	904599	F	F	F	F	0	0
rs139791634	3	134082136	T	A	0.00936914428482199	-	-0.1469	0.0374259644309583	8.67e-05	163511	0.000400576405752027	65.5240949345472	0.0057	0.0335268697708073	0.865	246139	6.03102995044088e-07	0.148446051419425	0.1768	0.0424834716608241	3.16e-05	131471	0.000580238170631176	76.3276202534546	-0.5884	0.0440173749973166	9.37e-41	135430	0.00642668630544386	875.982940541431	-0.16	0.226	0.478	920890	8785	912105	-0.257	0.425	0.546	908397	3798	904599	F	F	F	F	0	0
rs9876896	3	134099706	T	G	0.197532792004997	-	-0.005	0.00405007610514827	0.217	163511	7.92567940438538e-06	1.29593018485882	0.0063	0.00349061754862634	0.0711	246139	1.25828086224022e-05	3.0971337365333	0.0173	0.00459760084122988	0.000168	131471	9.488306355754e-05	12.4753651837139	-0.048	0.00475400230530776	5.71e-24	135430	0.000730430613908157	98.9930647454085	0.00345	0.0155	0.823	920890	8785	912105	-0.022	0.0233	0.345	908397	3798	904599	F	F	F	F	0	0
rs9847033	3	134113111	T	G	0.181761399125547	-	0.0077	0.0077749796159113	0.322	163511	1.76357147956793e-05	2.88364894573711	-0.0337	0.0066873075497057	4.67e-07	246139	0.000337809157299799	83.1754299722075	-0.0221	0.0087556493802417	0.0116	131471	0.000145276766121736	19.1021662661996	0.0546	0.009048799501772	1.6e-09	135430	0.000886741229891844	120.196174185118	0.0291	0.0279	0.296	920890	8785	912105	-0.0127	0.0412	0.757	908397	3798	904599	F	F	F	F	0	0
rs187537618	3	134123731	A	G	0.00109306683322923	-	0.0434	0.0333395955785525	0.193	163511	4.11321299227021e-06	0.672550109494957	0.0465	0.0286019481025076	0.104	246139	4.72180062888161e-06	1.16221532914011	-0.0723	0.0380170275576633	0.0572	131471	1.14150635723652e-05	1.50074412388486	0.2158	0.0394542906083345	4.51e-08	135430	0.000101696175483312	13.7739104073638	-0.0133	0.163	0.935	920890	8785	912105	-0.213	0.299	0.477	908397	3798	904599	F	F	F	F	0	0
rs9871137	3	134128705	T	C	0.155215490318551	-	0.0073	0.00771432597220909	0.344	163511	1.39751577519672e-05	2.28509600344353	-0.0332	0.00668258853452275	6.76e-07	246139	0.000289059446059829	71.1687968878333	-0.0223	0.00877020897239826	0.011	131471	0.000130412951744713	17.1474966085734	0.0542	0.00907530284450882	2.34e-09	135430	0.000770388110686599	104.412559248316	0.0249	0.0279	0.373	920890	8785	912105	-0.0132	0.0412	0.749	908397	3798	904599	F	F	F	F	0	0
rs183644797	3	134137588	A	G	0.000312304809494066	-	-0.6403	0.221037641001387	0.00377	163511	0.00025600003122853	41.8690275785133	-0.2368	0.218739047269658	0.279	246139	3.50135713586254e-05	8.61843717576303	0.5494	0.262143423972638	0.0361	131471	0.000188473512681994	24.7830951957957	-2.2304	0.273844404784364	3.8e-16	135430	0.00310626517314873	421.986080534704	3.74	2.23	0.0943	920890	8785	912105	-1.36	4.66	0.77	908397	3798	904599	F	F	F	F	0	0
rs145388067	3	134185511	G	T	0.00874453466583385	RYK	0.0384	0.0372807819154741	0.303	163511	2.55631720493242e-05	4.17991555051333	-0.041	0.0341564522356747	0.23	246139	2.91420438740465e-05	7.1731442931119	-0.1318	0.0456024216544296	0.00385	131471	0.000301150171461387	39.6038385946404	0.3986	0.0482339403644105	1.41e-16	135430	0.00275439919637984	374.053065831258	-0.317	0.378	0.401	920890	8785	912105	-1.1	0.802	0.171	908397	3798	904599	F	F	F	F	0	0
rs150921701	3	134265704	C	T	0.000624609618988132	-	-0.5129	0.069855772980272	2.1e-13	163511	0.000328422356264686	53.7176531286961	0.0896	0.0630058384305991	0.155	246139	1.00226677502076e-05	2.46697409769459	0.7091	0.0841894556156216	3.68e-17	131471	0.000627743587802907	82.5806612254212	-2.3003	0.0896542137770405	3.49e-145	135430	0.00660596507570026	900.581850524308	0.0692	0.535	0.897	920890	8785	912105	-1.05	1.13	0.349	908397	3798	904599	F	F	F	F	0	0
rs553450815	3	134282519	T	A	0.000624609618988132	-	-0.5126	0.0698566677503361	2.17e-13	163511	0.000328038274017527	53.6548109779178	0.0887	0.062977354451302	0.159	246139	9.8223307497149e-06	2.41766277082595	0.7093	0.0841842210247409	3.59e-17	131471	0.000628097744968108	82.6272804417305	-2.2999	0.089654771679725	3.93e-145	135430	0.00660366784813208	900.266590877758	0.118	0.544	0.828	920890	8785	912105	-1.05	1.15	0.362	908397	3798	904599	F	F	F	F	0	0
rs190609991	3	134284029	A	G	0.00124921923797626	-	0.0545	0.0379524287810129	0.151	163511	7.41171644361871e-06	1.21189132617452	0.036	0.031626426335252	0.255	246139	3.23393132259232e-06	0.795992728134723	-0.0819	0.0446640341729143	0.0667	131471	1.67376158014919e-05	2.20051444317165	0.2694	0.0467476153296777	8.27e-09	135430	0.000181101052379426	24.5305958383628	-0.0383	0.167	0.819	920890	8785	912105	-0.127	0.304	0.675	908397	3798	904599	F	F	F	F	0	0
rs563015705	3	134292860	A	T	0.00579073482428115	-	0.0771	0.0405898294905702	0.0575	163511	6.84463408315067e-05	11.1923588190253	0.0485	0.0351791193810755	0.168	246139	2.70847578180024e-05	6.66674160213138	-0.0714	0.0488687544113102	0.144	131471	5.86999732026202e-05	7.71767980457299	0.2993	0.0516409256327597	6.8e-09	135430	0.00103146599080369	139.833609815458	0.149	0.26	0.567	920890	8785	912105	0.287	0.557	0.606	908397	3798	904599	F	F	F	F	0	0
rs143609579	3	134418874	C	T	0.00124921923797626	-	0.0284	0.0250022840738167	0.256	163511	2.01262318483801e-06	0.329082666649083	-0.0867	0.0220855794902971	8.65e-05	246139	1.87570262495996e-05	4.61688476902649	-0.0649	0.0290147799445591	0.0253	131471	1.05103017515988e-05	1.38179338404637	0.1836	0.03011260370465	1.08e-09	135430	8.41145537006264e-05	11.3924240472327	0.0307	0.119	0.797	920890	8785	912105	-0.038	0.18	0.833	908397	3798	904599	F	F	F	F	0	0
rs575114261	3	134583660	T	A	0.00452841973766396	CEP63	4e-04	0.0290130649001326	0.989	163511	1.44253220874992e-09	0.000235866999260736	0.0075	0.0313628849008713	0.811	246139	5.07140229638643e-07	0.124826038006872	-0.0868	0.0423912589245257	0.0406	131471	6.79273991778249e-05	8.93095	0.2564	0.0444695686891143	8.13e-09	135430	0.000592709076463375	80.3170094277642	0.387	0.33	0.241	920890	8785	912105	-0.429	0.385	0.265	908397	3798	904599	F	F	F	F	0	0
rs192730904	3	134583822	A	T	0.0014053716427233	CEP63	-0.0846	0.0291963256710768	0.00376	163511	2.00886676366778e-05	3.28474394273488	0.0146	0.0255692004764968	0.568	246139	5.98296027116095e-07	0.147262877333069	0.087	0.0331205455387689	0.00862	131471	2.12446173261481e-05	2.79306793291076	-0.3267	0.0343842478848218	2.07e-21	135430	0.000299577144162222	40.5832913061116	0.231	0.139	0.0978	920890	8785	912105	0.55	0.247	0.0259	908397	3798	904599	F	F	F	F	0	0
rs116179339	3	134598218	A	G	0.00468457214241099	CEP63	0.0233	0.0131134107520229	0.0756	163511	5.06258706398757e-06	0.827782738967729	-0.0102	0.0114495079264253	0.373	246139	9.70199410814836e-07	0.238802204065489	0.0021	0.014778191064399	0.887	131471	4.11243694895562e-08	0.00540657995476465	0.0917	0.0157811423043659	6.22e-09	135430	7.84150338678082e-05	10.6204240075578	0.033	0.0651	0.613	920890	8785	912105	0.124	0.107	0.246	908397	3798	904599	F	F	F	F	0	0
rs534348654	3	134618694	A	G	0.000468457214241099	CEP63/KY	-0.3249	0.0522527542790778	5.04e-10	163511	9.88543656949845e-05	16.1651764786884	0.0149	0.0483596343156294	0.758	246139	2.0790693111855e-07	0.0511735989440726	0.336	0.062828863552625	8.9e-08	131471	0.00010572434077546	13.9009430254465	-1.2572	0.0667350732238843	3.64e-79	135430	0.00148014811282455	200.750639303517	0.449	0.347	0.196	920890	8785	912105	0.491	0.41	0.231	908397	3798	904599	F	F	F	F	0	0
rs112544494	3	134743869	G	A	0.000468457214241099	CEP63	0.0932	0.0382400327215061	0.0148	163511	8.1344511569713e-06	1.33006679358859	0.0357	0.0326356032538476	0.274	246139	1.19352869078547e-06	0.29377192198908	-0.0411	0.0490421466251268	0.402	131471	1.58190382016471e-06	0.207971642324369	0.2929	0.0512962943943452	1.13e-08	135430	8.03406191725697e-05	10.8812435791493	-0.163	0.272	0.549	920890	8785	912105	0.818	0.364	0.0244	908397	3798	904599	F	F	F	F	0	0
rs149294928	3	134929432	T	C	0.000780762023735165	EPHB1	0.0287	0.0243738807308075	0.239	163511	1.28520751737768e-06	0.210143266036613	-0.0663	0.0208325551665451	0.00146	246139	6.85861650871312e-06	1.68817087012172	-0.0769	0.0285648787289988	0.0071	131471	9.2270344751543e-06	1.21308018854678	0.2495	0.0301251314273801	1.21e-16	135430	9.71293681587007e-05	13.1553138383176	0.148	0.142	0.298	920890	8785	912105	-0.225	0.228	0.323	908397	3798	904599	F	F	F	F	0	0
rs142335569	3	135096868	T	G	0.0128044971892567	EPHB1	0.0129	0.01194091368416	0.28	163511	4.2070252020813e-06	0.68788937773506	-0.0124	0.0100005364974045	0.215	246139	3.88721948844433e-06	0.95679226248875	-0.0147	0.0136921935539159	0.283	131471	5.46298945927377e-06	0.718217684836905	0.0775	0.0141949774019003	4.77e-08	135430	0.000151844511267357	20.5671214764243	0.0342	0.042	0.415	920890	8785	912105	0.0421	0.0584	0.472	908397	3798	904599	F	F	F	F	0	0
rs562632491	3	135112805	C	T	0.0015	EPHB1	-0.1596	0.0429724102141193	0.000204	163511	7.630185528e-05	12.476992072621	0.1013	0.0357559765966751	0.00461	246139	3.0738892395e-05	7.56621133438416	0.1761	0.0465710584020466	0.000156	131471	9.2894079555e-05	12.2138263371717	-0.5366	0.0476179986401468	1.87e-29	135430	0.00086252295198	116.910596413484	1.13	0.596	0.0572	920890	8785	912105	0.781	0.668	0.243	908397	3798	904599	F	F	F	F	0	0
rs548318895	3	135153810	G	A	0.0015	EPHB1	-0.1762	0.0420200277992753	2.75e-05	163511	9.299961102e-05	15.2076877073105	0.0716	0.0347222009720003	0.0392	246139	1.535661048e-05	3.77988807998466	0.1439	0.045299661918695	0.00149	131471	6.2028447555e-05	8.15532383368501	-0.5281	0.0462098909863444	3.02e-30	135430	0.000835413826755	113.233020160463	1.14	0.597	0.056	920890	8785	912105	0.786	0.669	0.24	908397	3798	904599	F	F	F	F	0	0
rs139997183	3	135216090	T	C	0.00796377264209869	EPHB1	-0.0035	0.0116069446511618	0.763	163511	1.93558598701389e-07	0.0316485790409201	0.009	0.0103165811320236	0.383	246139	1.27985685671939e-06	0.315020530323527	0.0226	0.0135812231056806	0.0961	131471	8.07036652022217e-06	1.06101157879941	-0.0929	0.0141935212494034	5.94e-11	135430	0.00013636653598518	18.4703659752274	0.0315	0.0546	0.563	920890	8785	912105	0.0353	0.0735	0.631	908397	3798	904599	F	F	F	F	0	0
rs149289392	3	135220354	G	A	0.00109306683322923	EPHB1	-0.071	0.0290727200468224	0.0146	163511	1.10082538883997e-05	1.79996839954748	0.0207	0.0234803732954323	0.378	246139	9.35712499234354e-07	0.230313682931438	0.0567	0.0317579779570146	0.0742	131471	7.02049699331031e-06	0.922984199021307	-0.2357	0.0324899554992236	4.03e-13	135430	0.000121316788446848	16.4316834648465	0.0505	0.0813	0.535	920890	8785	912105	0.0179	0.119	0.88	908397	3798	904599	F	F	F	F	0	0
rs61318093	3	135402594	A	G	0.0338850718301062	LOC105374122	-0.4954	0.40829458695493	0.225	163511	0.0160686430547019	2670.27546046317	0.6089	0.332549858009445	0.0671	246139	0.0242749948893293	6123.62539217404	1.2482	0.485874834987636	0.0102	131471	0.102008310699978	14934.3593701509	-2.9402	0.523254848242867	1.92e-08	135430	0.566005883415267	176622.313183356	-0.25	0.577	0.665	920890	8785	912105	-1.18	1.23	0.335	908397	3798	904599	F	F	F	F	0	0
rs115729565	3	135432431	G	C	0.00124921923797626	LOC105374122	0.0532	0.0229782154200129	0.0206	163511	7.06234705744884e-06	1.15476546037085	0.0058	0.0199266765700665	0.771	246139	8.3942476614202e-08	0.0206613511007548	-0.0215	0.0273022254899829	0.431	131471	1.15346045823171e-06	0.151644467899163	0.1775	0.0285623969965215	5.15e-10	135430	7.86180931577349e-05	10.6479	-0.0218	0.113	0.847	920890	8785	912105	0.212	0.156	0.174	908397	3798	904599	F	F	F	F	0	0
rs528726733	3	135512417	C	A	0.0039	LOC105374122	-0.0356	0.0395456258377849	0.368	163511	9.8468549088e-06	1.61006525336192	0.0478	0.0362256779405887	0.187	246139	1.77522471672e-05	4.36956243054539	0.0963	0.0495168598296311	0.0518	131471	7.20526763502e-05	9.47337588917133	-0.2882	0.0525454717346694	4.14e-08	135430	0.0006453354099192	87.4529203607471	0.437	0.379	0.249	920890	8785	912105	0.198	0.798	0.804	908397	3798	904599	F	F	F	F	0	0
rs544930404	3	135515519	T	G	0.0039	LOC105374122	-0.0351	0.039565052293973	0.375	163511	9.5722002558e-06	1.56515587361106	0.0477	0.0362319193283552	0.188	246139	1.76780476782e-05	4.35129854383223	0.0965	0.0495348073879917	0.0514	131471	7.2352271355e-05	9.51276903321692	-0.2885	0.0525587622217782	4.04e-08	135430	0.000646679624955	87.6352001467695	0.697	0.548	0.204	920890	8785	912105	-1.01	1.17	0.388	908397	3798	904599	F	F	F	F	0	0
rs533139995	3	135548470	A	T	0.000312304809494066	-	-0.0039	0.0425671481316431	0.927	163511	9.497345311585e-09	0.00155290144930039	-0.0209	0.0392084389553933	0.594	246139	2.72750519760253e-07	0.0671340129930662	-0.14	0.0523075078327139	0.00744	131471	1.22385251878413e-05	1.60900635978517	0.3524	0.0554104374520728	2.02e-10	135430	7.75433954964905e-05	10.5023613540588	0.656	0.591	0.267	920890	8785	912105	2.08	1.26	0.0989	908397	3798	904599	F	F	F	F	0	0
rs62295870	3	135585182	C	A	0.00265459088069956	-	-0.0355	0.0416478079351656	0.394	163511	6.67313472246226e-06	1.09112486655831	0.056	0.0379457517566648	0.14	246139	1.66053961433379e-05	4.0872702612746	0.0735	0.048670010771256	0.131	131471	2.8605389450047e-05	3.76082952560146	-0.2791	0.0508823668894709	4.13e-08	135430	0.000412470468224595	55.8831006994317	0.536	0.281	0.0566	920890	8785	912105	0.156	0.599	0.795	908397	3798	904599	F	F	F	F	0	0
rs189961709	3	135585389	C	A	0.00978434504792332	-	-0.0379	0.0455132399971096	0.405	163511	2.78336372913562e-05	4.55117687567876	0.0555	0.0412045500248769	0.178	246139	5.9686692007644e-05	14.6919802263842	0.0984	0.0553044317930165	0.0752	131471	0.000187621127040186	24.6709907499359	-0.3637	0.058448288546119	4.89e-10	135430	0.00256317433406789	348.017603503249	0.048	0.419	0.909	920890	8785	912105	-0.259	0.548	0.637	908397	3798	904599	F	F	F	F	0	0
rs143818550	3	135636488	G	A	0.00530918176139913	-	0.0333	0.0177329292794913	0.0604	163511	1.17120836504824e-05	1.91505351487368	-0.0064	0.0157243955216603	0.684	246139	4.32619057186698e-07	0.106483602945598	-0.0264	0.0198261509579982	0.183	131471	7.3612836449424e-06	0.967787723676875	0.1244	0.0204225821417851	1.12e-09	135430	0.000163450577461541	22.1394035027488	0.115	0.0719	0.109	920890	8785	912105	-0.28	0.129	0.0304	908397	3798	904599	F	F	F	F	0	0
rs573547104	3	135662648	G	A	0.000624609618988132	-	-0.0233	0.0430098348820094	0.588	163511	6.77765028961833e-07	0.110820757230954	0.0539	0.039555937226719	0.173	246139	3.62697736151008e-06	0.892736564765317	0.0996	0.050883724026063	0.0503	131471	1.23847142693842e-05	1.6282261653975	-0.2962	0.0533115719218822	2.76e-08	135430	0.000109531093347732	14.8352018257727	0.438	0.288	0.128	920890	8785	912105	-0.141	0.462	0.761	908397	3798	904599	F	F	F	F	0	0
rs9816713	3	135695196	A	G	0.00109306683322923	-	-0.0228	0.0457200733354432	0.618	163511	1.13519752060022e-06	0.185615222105761	0.0271	0.0427361312197512	0.526	246139	1.60376348704218e-06	0.394746166489589	0.1001	0.052358638121104	0.0559	131471	2.18811374815123e-05	2.87675421021132	-0.3015	0.054514136858211	3.19e-08	135430	0.000198507249955719	26.8887774642722	0.000946	0.212	0.996	920890	8785	912105	-0.365	0.382	0.34	908397	3798	904599	F	F	F	F	0	0
rs146566401	3	135761809	C	T	0.00218613366645846	-	0.0067	0.0277184453640864	0.809	163511	1.95842005757644e-07	0.032021936790667	-0.0602	0.0248710922560874	0.0155	246139	1.58106318232553e-05	3.89164301441549	-0.0695	0.0319677157107821	0.0297	131471	2.10729750124941e-05	2.77050133462299	0.2182	0.0332158161238097	5.06e-11	135430	0.000207713983920886	28.1361336828571	0.126	0.16	0.432	920890	8785	912105	-0.265	0.339	0.435	908397	3798	904599	F	F	F	F	0	0
rs144782200	3	135801186	T	A	0.00249843847595253	-	0.0225	0.0213967168550254	0.293	163511	2.52334873464859e-06	0.412591269365314	-0.0142	0.0190489081852071	0.456	246139	1.00505291625588e-06	0.247380958279428	-0.0452	0.0252992622091549	0.074	131471	1.01833133804177e-05	1.33880366026736	0.169	0.0265472117435737	1.94e-10	135430	0.00014235923597096	19.2821716042926	-0.222	0.184	0.228	920890	8785	912105	-0.341	0.327	0.297	908397	3798	904599	F	F	F	F	0	0
rs142492702	3	135989148	C	T	0.00265459088069956	PPP2R3A	0.0179	0.0209113130240878	0.392	163511	1.69659916399455e-06	0.277409703358656	-0.0067	0.0184842311567796	0.717	246139	2.3769650282986e-07	0.0585059180236853	-0.0398	0.0245514994560406	0.105	131471	8.38763128408579e-06	1.10272274651928	0.1404	0.0257417358409391	4.92e-08	135430	0.000104377622972213	14.137128323731	-0.229	0.169	0.176	920890	8785	912105	-0.218	0.307	0.477	908397	3798	904599	F	F	F	F	0	0
rs143623440	3	136013350	C	T	0.00265459088069956	PPP2R3A	0.0159	0.0208633889424085	0.446	163511	1.33865121141494e-06	0.218881813933651	-0.0063	0.0185397999956272	0.734	246139	2.10162044939121e-07	0.0517286661265826	-0.0426	0.0245100665807491	0.0822	131471	9.60931400034565e-06	1.26333904213299	0.1409	0.0256893024545972	4.14e-08	135430	0.000105122377107277	14.2380100203429	-0.23	0.17	0.176	920890	8785	912105	-0.218	0.307	0.478	908397	3798	904599	F	F	F	F	0	0
rs145780499	3	136034501	A	G	0.00671455340412242	PPP2R3A	0.017	0.0208556628807042	0.415	163511	3.85495260613584e-06	0.630321875537622	-0.0074	0.0186164292834077	0.691	246139	7.30440154712798e-07	0.179788479685269	-0.0411	0.0244450208119231	0.0927	131471	2.25322646775458e-05	2.96236105359559	0.1412	0.0256287912034385	3.6e-08	135430	0.000265944243209955	36.025877844257	-0.233	0.168	0.164	920890	8785	912105	-0.213	0.304	0.484	908397	3798	904599	F	F	F	F	0	0
rs148245681	3	136036192	G	A	0.00249843847595253	PPP2R3A	0.0059	0.0271554837425712	0.828	163511	1.73506705092578e-07	0.0283699127653524	-0.061	0.024366680851196	0.0123	246139	1.85469247242023e-05	4.56516908068827	-0.0756	0.0309248996584904	0.0145	131471	2.84875978746887e-05	3.74534270080421	0.2279	0.0321386418616166	1.33e-12	135430	0.000258881424500068	35.0688722367955	0.226	0.141	0.109	920890	8785	912105	-0.126	0.3	0.675	908397	3798	904599	F	F	F	F	0	0
rs34490075	3	136057989	C	T	0.00109306683322923	PPP2R3A	0.0084	0.0310871268239934	0.787	163511	1.54084982020528e-07	0.0251942852072555	-0.0773	0.0273967983836669	0.00478	246139	1.30485041414036e-05	3.21176157253685	-0.1048	0.0360941898430447	0.00369	131471	2.39841485392679e-05	3.15324765226908	0.3099	0.0377585357836495	2.26e-16	135430	0.000209722435432785	28.408247832713	0.226	0.193	0.241	920890	8785	912105	-0.356	0.408	0.383	908397	3798	904599	F	F	F	F	0	0
rs150808423	3	136058256	G	A	0.00265459088069956	PPP2R3A	0.0177	0.0208092110913597	0.395	163511	1.65889813703646e-06	0.271245225456894	-0.0078	0.0185420870590908	0.674	246139	3.22153157321645e-07	0.0792938372284379	-0.0403	0.024471763305893	0.0996	131471	8.59969956072504e-06	1.13060362440045	0.1404	0.0256579230507273	4.45e-08	135430	0.000104377622972213	14.137128323731	-0.232	0.169	0.169	920890	8785	912105	-0.22	0.306	0.472	908397	3798	904599	F	F	F	F	0	0
rs185823461	3	136060247	C	A	0.00109306683322923	PPP2R3A	0.0049	0.0306539238282826	0.873	163511	5.24316952708741e-08	0.00857305451154514	-0.0752	0.0272463008438367	0.00578	246139	1.23491601009831e-05	3.03962275656374	-0.1102	0.0357624672849822	0.00206	131471	2.65194754117995e-05	3.48658137522292	0.3073	0.0373937242922291	2.07e-16	135430	0.000206218137638737	27.9334703323687	0.235	0.2	0.239	920890	8785	912105	-0.305	0.423	0.471	908397	3798	904599	F	F	F	F	0	0
rs569831722	3	136063602	T	C	0.00265459088069956	PPP2R3A	0.0152	0.0210861316816413	0.471	163511	1.22337714443775e-06	0.200033418226185	-0.0077	0.0187302850421811	0.681	246139	3.13945770834983e-07	0.0772736944557598	-0.0455	0.0248497594669564	0.0671	131471	1.09621560477504e-05	1.44119949209543	0.146	0.0260433073320139	2.07e-08	135430	0.000112870096999806	15.2874969977587	-0.273	0.18	0.13	920890	8785	912105	-0.193	0.32	0.548	908397	3798	904599	F	F	F	F	0	0
rs140260870	3	136169113	C	A	0.00312304809494066	MSL2	0.0221	0.0209728298936601	0.292	163511	3.04112849519019e-06	0.497253391331511	-0.0113	0.0186230369251542	0.544	246139	7.95073191684928e-07	0.19569708577526	-0.0423	0.024629774983305	0.0859	131471	1.11411740241986e-05	1.46473532665854	0.1507	0.0258229101383479	5.35e-09	135430	0.000141408894737479	19.1534322621939	-0.211	0.171	0.218	920890	8785	912105	-0.218	0.308	0.479	908397	3798	904599	F	F	F	F	0	0
rs151139643	3	136192574	G	A	0.00312304809494066	MSL2	0.0206	0.0210166663658139	0.327	163511	2.64231544853486e-06	0.432043498269696	-0.0138	0.0186361952519979	0.459	246139	1.18579167220986e-06	0.291867550916831	-0.0421	0.0246147537226631	0.0872	131471	1.10360691962901e-05	1.4509169935874	0.1469	0.0258169830470754	1.27e-08	135430	0.000134367369394753	18.1995495279868	-0.213	0.17	0.211	920890	8785	912105	-0.216	0.307	0.481	908397	3798	904599	F	F	F	F	0	0
rs184070703	3	136225573	A	T	0.00671455340412242	-	0.0205	0.0208283599179446	0.325	163511	5.60568800252106e-06	0.916585577696993	-0.0119	0.018541466069904	0.521	246139	1.88892677700656e-06	0.46493564834146	-0.0406	0.0243907880839446	0.096	131471	2.19873691275089e-05	2.89072099117395	0.1428	0.0255660999221059	2.33e-08	135430	0.000272005455888945	36.8471775134458	-0.114	0.159	0.473	920890	8785	912105	-0.279	0.293	0.34	908397	3798	904599	F	F	F	F	0	0
rs149617577	3	136252438	G	A	0.0259212991880075	PCCB	0.0229	0.0208472083274955	0.272	163511	2.6482060433419e-05	4.33016989122865	-0.0061	0.0186041876335218	0.743	246139	1.87905926417788e-06	0.462506879184786	-0.0376	0.0245091561666483	0.125	131471	7.13931423091674e-05	9.38665516905221	0.1418	0.0256589846130003	3.27e-08	135430	0.00101539090564493	137.652130290922	-0.238	0.127	0.061	920890	8785	912105	0.195	0.181	0.281	908397	3798	904599	F	F	F	F	0	0
rs77873185	3	136261636	T	C	0.00390381011867583	PCCB	0.0208	0.0209159184628967	0.32	163511	3.36470218293454e-06	0.550160940357161	-0.011	0.0186822805994989	0.556	246139	9.41034033226423e-07	0.23162351180186	-0.0433	0.0245933829837938	0.0783	131471	1.45812834591396e-05	1.91701470762447	0.1484	0.0258023496834491	8.85e-09	135430	0.000171272549246041	23.1990721635224	-0.238	0.173	0.17	920890	8785	912105	-0.263	0.311	0.398	908397	3798	904599	F	F	F	F	0	0
rs80251991	3	136310769	G	C	0.00390381011867583	PCCB	0.0194	0.0211496643476912	0.359	163511	2.9270047003727e-06	0.478593012397237	-0.0115	0.0188123210114092	0.541	246139	1.02852686689417e-06	0.253158777817335	-0.0433	0.0248965375611278	0.082	131471	1.45812834591396e-05	1.91701470762447	0.1445	0.0261191816935007	3.16e-08	135430	0.000162388643572529	21.9955410478159	-0.222	0.174	0.202	920890	8785	912105	-0.221	0.312	0.478	908397	3798	904599	F	F	F	F	0	0
rs149312608	3	136361360	T	G	0.00484072454715803	STAG1	0.0206	0.0211912003166948	0.331	163511	4.08853200938983e-06	0.668514513566308	-0.0087	0.0187135292870803	0.642	246139	7.29241652820049e-07	0.179493483594293	-0.0426	0.0248597692423361	0.0866	131471	1.74844574167223e-05	2.29870432371693	0.1457	0.0260605787029151	2.26e-08	135430	0.000204527667254246	27.7044392452394	-0.214	0.178	0.229	920890	8785	912105	-0.312	0.316	0.324	908397	3798	904599	F	F	F	F	0	0
rs149149884	3	136657139	C	T	0.00312304809494066	STAG1	0.0172	0.0216533123545863	0.427	163511	1.84207418770514e-06	0.301196263183341	-0.0182	0.0191534402204231	0.342	246139	2.06249545002518e-06	0.507657489624111	-0.0564	0.0257657013003003	0.0286	131471	1.98065315985754e-05	2.60399647887165	0.1639	0.027106462520231	1.48e-09	135430	0.000167266176784419	22.6563134244868	-0.417	0.403	0.301	920890	8785	912105	-0.604	0.473	0.201	908397	3798	904599	F	F	F	F	0	0
rs544804817	3	137247915	T	G	0.0167731629392971	-	-0.117	0.0750488439923621	0.119	163511	0.000451513155947289	73.8598132931829	0.1295	0.0698649940498635	0.0638	246139	0.000553144021004092	136.224561699702	0.1951	0.0887913392055183	0.028	131471	0.00125548990306883	165.265491222111	-0.5579	0.093553570253927	2.47e-09	135430	0.0102662398959237	1404.75791841126	0.0119	0.48	0.98	920890	8785	912105	0.429	1.03	0.676	908397	3798	904599	F	F	F	F	0	0
rs190260009	3	137293880	G	A	0.000936914428482199	-	0.002	0.041978042333659	0.962	163511	7.48829295868721e-09	0.00122440330255068	-0.044	0.0368921228284078	0.233	246139	3.62433379200461e-06	0.892085879779637	-0.1055	0.0498735079740829	0.0344	131471	2.08366431758571e-05	2.73942972220638	0.3123	0.052248510325556	2.27e-09	135430	0.00018258571803967	24.7317342841391	0.161	0.225	0.475	920890	8785	912105	0.116	0.31	0.708	908397	3798	904599	F	F	F	F	0	0
rs529709654	3	137403321	T	G	0.000156152404747033	-	-0.1663	0.0734149347902465	0.0235	163511	8.63565630777687e-06	1.4120197209453	0.0803	0.0717394369688775	0.263	246139	2.01345506409759e-06	0.495586786953513	0.1671	0.0888107511473826	0.0599	131471	8.71894123939167e-06	1.14628048015373	-0.6632	0.0931135982188335	1.06e-12	135430	0.000137340899071122	18.6023581439963	0.118	0.24	0.624	920890	8785	912105	0.254	0.276	0.356	908397	3798	904599	F	F	F	F	0	0
rs4396827	3	137422474	C	T	0.165521549031855	-	0.0322	0.0101303199329672	0.00148	163511	0.000286425320214841	46.8465357170021	0.0067	0.00883027176416888	0.448	246139	1.24007876089312e-05	3.05233051100187	0.0082	0.0113242920244776	0.469	131471	1.85749378218875e-05	2.44207386187587	0.0648	0.0117489345845089	3.48e-08	135430	0.00115997779464037	157.275909335017	0.0288	0.0366	0.432	920890	8785	912105	0.158	0.0555	0.00436	908397	3798	904599	F	F	F	F	0	0
rs112020789	3	137460732	G	A	0.0690193628981886	-	-0.1461	0.0724358523251501	0.0437	163511	0.00274310241241518	449.755658182551	0.0916	0.0665976404291108	0.169	246139	0.00107828245201215	265.691698587147	0.1894	0.0878563890750937	0.0311	131471	0.00461000651926244	608.879887330957	-0.6559	0.0921384320240991	1.09e-12	135430	0.0552862141971718	7925.47068626906	0.107	0.204	0.599	920890	8785	912105	0.122	0.263	0.641	908397	3798	904599	F	F	F	F	0	0
rs141699966	3	137502538	G	C	0.00468457214241099	-	-0.0012	0.0217494527020575	0.956	163511	1.34283655476102e-08	0.0021956586518083	-0.0184	0.0190853232811449	0.335	246139	3.15715794430479e-06	0.777095838351649	-0.0673	0.0250552809419203	0.00723	131471	4.22367790216218e-05	5.55306164463117	0.1611	0.0263259034253833	9.39e-10	135430	0.000242020271537425	32.7842557882584	-0.174	0.12	0.147	920890	8785	912105	-0.157	0.162	0.333	908397	3798	904599	F	F	F	F	0	0
rs190574110	3	137666615	G	T	0.000312304809494066	LOC105374126	-0.0908	0.0417394106202829	0.0296	163511	5.1480731788104e-06	0.841760630839436	0.0609	0.0369918233397225	0.0997	246139	2.31583492866927e-06	0.570013981896157	0.1875	0.049668717082778	0.00016	131471	2.19520740375023e-05	2.8860805770909	-0.501	0.0526514431322564	1.81e-21	135430	0.000156728676564967	21.2287783681791	-0.732	0.569	0.198	920890	8785	912105	-0.199	0.659	0.763	908397	3798	904599	F	F	F	F	0	0
rs115283629	3	137834432	T	C	0.018894440974391	-	0.0117	0.0217720002048028	0.591	163511	5.07518061741939e-06	0.829841919171251	-0.0468	0.019766182816608	0.0179	246139	8.12028898787102e-05	19.9886588429389	-0.0536	0.0251826744526909	0.0333	131471	0.000106514653419689	14.0048666939552	0.168	0.0262403508764089	1.53e-10	135430	0.0010464014737822	141.860501829561	0.00883	0.113	0.938	920890	8785	912105	-0.193	0.163	0.236	908397	3798	904599	F	F	F	F	0	0
rs116041111	3	137837029	C	T	0.0185821361648969	-	0.0185	0.0217497404062234	0.395	163511	1.24831172404154e-05	2.04112749649692	-0.0438	0.0197534156398129	0.0266	246139	6.99725681189262e-05	17.2240432096249	-0.0465	0.025171526939245	0.0647	131471	7.88652162252393e-05	10.3691488770842	0.1679	0.0262758632580966	1.66e-10	135430	0.00102820801485866	139.391478471647	0.00943	0.113	0.933	920890	8785	912105	-0.193	0.163	0.237	908397	3798	904599	F	F	F	F	0	0
rs571394994	3	137898853	C	T	0.000468457214241099	-	-0.1621	0.0493462414369861	0.00102	163511	2.46072148277681e-05	4.02360009886554	0.005	0.0485656880422997	0.918	246139	2.34118881039762e-08	0.00576253203716015	0.1388	0.0519633410248438	0.00756	131471	1.80416130221547e-05	2.37195561631499	-0.4595	0.0528307127504242	3.39e-18	135430	0.000197727676289823	26.783159516473	-0.109	0.187	0.562	920890	8785	912105	0.663	0.401	0.098	908397	3798	904599	F	F	F	F	0	0
rs73225480	3	138001147	T	C	0.00156152404747033	CLDN18	-0.0252	0.024113685701491	0.296	163511	1.98016355330698e-06	0.323775203565528	0.0241	0.0211721354077659	0.255	246139	1.81106511935662e-06	0.445770942603285	0.0798	0.0270883502337901	0.00322	131471	1.98566400762172e-05	2.61058445161604	-0.2438	0.0279214355612841	2.51e-18	135430	0.000185339242494053	25.1047758326204	-0.126	0.0871	0.15	920890	8785	912105	0.0388	0.133	0.77	908397	3798	904599	F	F	F	F	0	0
rs563959548	3	138207214	T	C	0.000624609618988132	ARMC8	-0.0206	0.0443101957832016	0.642	163511	5.2978755860348e-07	0.086625079812586	-0.001	0.0398900498450113	0.98	246139	1.248438963624e-09	0.000307287021573149	0.0567	0.0528127465651041	0.283	131471	4.01359393976516e-06	0.527665299501234	-0.31	0.0551956992477436	1.95e-08	135430	0.000119974984404266	16.2499217720121	-0.0163	0.342	0.962	920890	8785	912105	0.261	0.716	0.716	908397	3798	904599	F	F	F	F	0	0
rs147291007	3	138356241	C	T	0.000624609618988132	MRAS	-0.0289	0.0441778790713346	0.513	163511	1.0427087068084e-06	0.170492435715482	0.0109	0.0409296492875651	0.79	246139	1.48327033268167e-07	0.0365087764027654	0.053	0.052313337238617	0.311	131471	3.50686504881981e-06	0.461045657928196	-0.3088	0.0547805430456571	1.73e-08	135430	0.000119047943567438	16.1243444715017	0.0609	0.271	0.822	920890	8785	912105	-0.244	0.563	0.664	908397	3798	904599	F	F	F	F	0	0
rs528136710	3	138376973	T	C	0.000624609618988132	MRAS	-0.0293	0.0441586798872011	0.507	163511	1.07177236588157e-06	0.175244615595265	0.0179	0.0410762455486833	0.663	246139	4.00012328334765e-07	0.0984578738436975	0.0527	0.0523407187142305	0.314	131471	3.4672770492833e-06	0.455841026919356	-0.3151	0.0548136071125871	9e-09	135430	0.000123955020304689	16.7890615782923	0.0776	0.275	0.778	920890	8785	912105	-0.231	0.571	0.686	908397	3798	904599	F	F	F	F	0	0
rs191801596	3	139052897	G	A	0.00109306683322923	-	-0.012	0.0297818759975045	0.687	163511	3.14459146980669e-07	0.0514169168321821	0.0122	0.02608516426191	0.64	246139	3.25028468309742e-07	0.0800015581071388	0.0895	0.0349303996560613	0.0104	131471	1.74923359868188e-05	2.29974014767843	-0.2203	0.0365342374462014	1.64e-09	135430	0.000105981664045757	14.3544061022339	0.11	0.17	0.519	920890	8785	912105	0.237	0.269	0.379	908397	3798	904599	F	F	F	F	0	0
rs147139877	3	140047725	T	G	0.00202998126171143	CLSTN2	5e-04	0.0362663311251657	0.989	163511	1.01293021889427e-09	0.000165623207328947	0.0835	0.0349854315186035	0.017	246139	2.82496108747422e-05	6.9534709047237	0.0939	0.0472738208478186	0.047	131471	3.57248738213468e-05	4.69688123190801	-0.3232	0.0494222837277304	6.17e-11	135430	0.000423235631634039	57.3422243934951	-0.0342	0.064	0.593	920890	8785	912105	0.0236	0.0743	0.75	908397	3798	904599	F	F	F	F	0	0
rs187325214	3	140364918	C	T	0.000312304809494066	CLSTN2	-0.3026	0.145917308795193	0.0381	163511	5.71756172769907e-05	9.34926255520115	-0.0905	0.107759054843163	0.401	246139	5.11411127141414e-06	1.25877844354509	0.2717	0.183175109672674	0.138	131471	4.60948378394827e-05	6.06032158545969	-1.2422	0.19782314648894	3.4e-10	135430	0.000963509640648548	130.612029563421	-0.291	0.387	0.452	920890	8785	912105	0.117	0.534	0.827	908397	3798	904599	F	F	F	F	0	0
rs545545475	3	141044169	T	C	0.000156152404747033	-	-0.1764	0.0718619774092359	0.0141	163511	9.71645877947144e-06	1.58874389553717	0.1111	0.0689280732397104	0.107	246139	3.85424190445852e-06	0.948675196061402	0.1991	0.078400185552146	0.0111	131471	1.23780824460313e-05	1.62735426462255	-0.5571	0.0807229934089727	5.15e-12	135430	9.69119133278076e-05	13.1258586502342	0.104	0.335	0.756	920890	8785	912105	0.0354	0.531	0.947	908397	3798	904599	F	F	F	F	0	0
rs191064002	3	141274679	T	C	0.000156152404747033	PXYLP1	-0.4023	0.153926998831018	0.00896	163511	5.05371697279105e-05	8.26369970903569	-0.0288	0.115446391849907	0.803	246139	2.58997651764337e-07	0.0637489215231395	0.1583	0.190910460997102	0.407	131471	7.82478981701005e-06	1.02872534201208	-1.1837	0.205857921930285	8.92e-09	135430	0.000437516207911026	59.2778800382617	-0.282	0.791	0.721	920890	8785	912105	-1.19	1.68	0.48	908397	3798	904599	F	F	F	F	0	0
rs7432894	3	196114773	T	C	0.51998750780762	-	-0.0059	0.004370209065034	0.177	163511	1.73771867773928e-05	2.84137580790284	0.0025	0.00375013140618156	0.505	246139	3.1200062441455e-06	0.767951372928321	-0.0248	0.0049418010393146	5.21e-07	131471	0.00030702858246388	40.3771376432784	0.0377	0.00510466854085712	1.52e-13	135430	0.00070950938795865	96.1556607364619	0.0125	0.0167	0.457	920890	8785	912105	0.011	0.0257	0.67	908397	3798	904599	F	F	F	F	0	0
rs6822746	4	55390940	A	G	0.362273579013117	-	-0.0057	0.0042806462295678	0.183	163511	1.50124225138801e-05	2.45470304386126	-0.0214	0.00367004671597766	5.51e-09	246139	0.000211606310078687	52.0952	-0.0063	0.00482875034190349	0.192	131471	1.8339275148535e-05	2.41109038215267	9e-04	0.00517750761250465	0.862	135430	3.74270921398673e-07	0.0506867813137678	-0.0141	0.0158	0.372	920890	8785	912105	-0.0246	0.0239	0.303	908397	3798	904599	F	F	F	F	0	0
rs1694067	5	53987793	C	T	0.699250468457214	ARL15	0.0015	0.00423188199778919	0.723	163511	9.46346628688114e-07	0.154736337344376	0.0211	0.00354056131498311	2.53e-09	246139	0.000187254658914771	46.0989322211344	0.0032	0.00466781823024172	0.493	131471	4.30692865678501e-06	0.566230042291265	-0.0033	0.00476947392375278	0.489	135430	4.58031768285047e-06	0.620306104352092	0.0346	0.0157	0.0279	920890	8785	912105	0.0308	0.0239	0.197	908397	3798	904599	F	F	F	F	0	0
rs1664793	5	53988790	C	T	0.685509056839475	ARL15	2e-04	0.00362490878367625	0.956	163511	1.72469111864423e-08	0.00282002524982071	0.0194	0.00353484254054847	4.06e-08	246139	0.000162276187353235	39.9486566422531	0.0019	0.00468384412447361	0.685	131471	1.55653373457642e-06	0.204636252074256	-0.0027	0.00476544008185505	0.571	135430	3.1432495637291e-06	0.425685339951964	0.0346	0.0157	0.0279	920890	8785	912105	0.0322	0.0239	0.178	908397	3798	904599	F	F	F	F	0	0
rs1092834	5	53991269	T	C	0.662340255591054	ARL15	-0.0016	0.00413788772600447	0.699	163511	1.14506568404291e-06	0.1872287593214	0.0203	0.00348991670393357	6e-09	246139	0.000184324264741111	45.3773857038385	0.0019	0.00463713808360012	0.682	131471	1.61472153101364e-06	0.212286167743878	-0.0069	0.00472261072042073	0.144	135430	2.12955379755012e-05	2.88407353484366	0.0356	0.0155	0.0217	920890	8785	912105	0.0438	0.0235	0.0627	908397	3798	904599	F	F	F	F	0	0
rs79694859	5	60346208	A	G	0.0287320424734541	PDE4D	-0.0093	0.00950774142850323	0.328	163511	4.82726848187091e-06	0.789305652392529	0.0501	0.00907352009159084	3.36e-08	246139	0.000140091249418208	34.4864711108754	-0.0028	0.0106700421359112	0.793	131471	4.37574111433321e-07	0.0575274560285528	-0.0109	0.0109834190478628	0.321	135430	6.63114543104501e-06	0.898048718527221	-0.00285	0.0369	0.938	920890	8785	912105	0.0832	0.0577	0.149	908397	3798	904599	F	F	F	F	0	0
rs35107257	5	69509789	A	G	0.0146783260462211	OCLN	-0.0063	0.00881899096287063	0.475	163511	1.14806284212592e-06	0.187718822766172	0.0431	0.00779902846840842	3.27e-08	246139	5.37327542494716e-05	13.2263296198213	-0.0004	0.00997088248431779	0.968	131471	4.62811929302462e-09	0.000608454218150652	-0.0067	0.0104143123489132	0.52	135430	1.29847671914922e-06	0.175850333458504	0.0106	0.0383	0.781	920890	8785	912105	-0.0472	0.0599	0.431	908397	3798	904599	F	F	F	F	0	0
rs6860504	5	98931411	G	A	0.338069956277327	LOC100289230/CHD1-DT	-0.0073	0.00456765819952934	0.11	163511	2.38503296829823e-05	3.89983656852263	-0.0226	0.00392495183132264	8.51e-09	246139	0.000228594377723401	56.2783992753665	-0.0057	0.00512441832713839	0.266	131471	1.45411373878795e-05	1.91173659007153	0.0077	0.00527015978945502	0.144	135430	2.6535673614262e-05	3.59376856930208	-0.00729	0.0182	0.688	920890	8785	912105	-0.043	0.0282	0.128	908397	3798	904599	F	F	F	F	0	0
rs849876	6	22299409	A	G	0.901467832604622	PRL	-0.0422	0.00719196941331888	4.42e-09	163511	0.000316361166219505	51.7442678042927	-0.0015	0.00630658331142852	0.812	246139	3.99706107226862e-07	0.0983825014385849	-0.0355	0.00805983339191536	1.06e-05	131471	0.000223879831836735	29.4398486000976	0.0125	0.0082772127162	0.131	135430	2.7757368557421e-05	3.75922925530634	-0.0179	0.0251	0.476	920890	8785	912105	-0.00724	0.0378	0.848	908397	3798	904599	F	F	F	F	0	0
rs150258024	6	22920569	A	G	0.0014053716427233	-	0.1168	0.0295546387716981	7.75e-05	163511	3.82909457354301e-05	6.26115399176218	0.0823	0.0257451423928488	0.00139	246139	1.90112239515161e-05	4.67945459191354	0.191	0.0359963554889484	1.12e-07	131471	0.000102394620778862	13.4630969478827	-0.2242	0.0373701587759105	1.98e-09	135430	0.000141085253858359	19.1095898408637	0.0572	0.111	0.606	920890	8785	912105	0.02	0.127	0.875	908397	3798	904599	F	F	F	F	0	0
rs141582513	6	23010152	T	C	0.000780762023735165	-	0.122	0.0292743609375277	3.08e-05	163511	2.32235776671435e-05	3.79735214887953	0.0794	0.0255423543517438	0.00188	246139	9.83672360263592e-06	2.42120545411083	0.1929	0.0354201519593264	5.15e-08	131471	5.8059583892855e-05	7.63347863140275	-0.225	0.0367038733005383	8.78e-10	135430	7.89904339827426e-05	10.6983615616375	0.0499	0.104	0.63	920890	8785	912105	-0.00271	0.124	0.983	908397	3798	904599	F	F	F	F	0	0
rs182603427	6	24330213	C	T	0.0032792004996877	DCDC2	0.0999	0.01887762706715	1.21e-07	163511	6.5238274350607e-05	10.6677409458039	0.0505	0.0168897715886384	0.00279	246139	1.66707156769017e-05	4.10334835031922	0.1427	0.0218726674919516	6.84e-11	131471	0.000133112682221859	17.502521026545	-0.1638	0.0226043326956482	4.28e-13	135430	0.00017538776070039	23.7565802695478	-0.184	0.104	0.0769	920890	8785	912105	0.116	0.169	0.495	908397	3798	904599	F	F	F	F	0	0
rs184559980	6	24471428	A	G	0.00218613366645846	GPLD1	0.1206	0.0193809832242561	4.89e-10	163511	6.34528098654767e-05	10.3757638596656	0.0518	0.0174118348814194	0.00293	246139	1.17061952223021e-05	2.88136150321203	0.1626	0.0223535928945841	3.49e-13	131471	0.000115344615463243	15.165990565687	-0.1732	0.0230849161579911	6.25e-14	135430	0.000130873590795259	17.7262685546375	-0.166	0.103	0.107	920890	8785	912105	-0.0233	0.16	0.884	908397	3798	904599	F	F	F	F	0	0
rs566280007	6	24896331	A	G	0.0021	RIPOR2	0.1899	0.0500029453051658	0.000146	163511	0.0001511423750718	24.716874372712	0.0965	0.0454663326635871	0.0338	246139	3.9029315955e-05	9.60693369326631	0.3392	0.0600073361889925	1.58e-08	131471	0.0004822230884352	63.4279736468325	-0.3013	0.0629832201909376	1.72e-06	135430	0.0003804824034942	51.5475838890249	0.0917	0.315	0.771	920890	8785	912105	-0.604	0.357	0.0908	908397	3798	904599	F	F	F	F	0	0
rs9467356	6	24948562	A	G	0.455652717051843	RIPOR2/LOC105374981	-0.0153	0.00401953812034449	0.000141	163511	0.000116124239053043	18.9895633519183	-0.0069	0.00347537042322782	0.0471	246139	2.3617732587105e-05	5.81333514358711	-0.0254	0.00455225507504973	2.41e-08	131471	0.000320042351520618	42.0891182124303	0.0241	0.00467262420625235	2.5e-07	135430	0.000288120463430297	39.0308237004509	-0.0103	0.0157	0.511	920890	8785	912105	-0.0431	0.0235	0.0664	908397	3798	904599	F	F	F	F	0	0
rs391867	6	24948748	T	C	0.470487195502811	RIPOR2/LOC105374981	-0.0155	0.00400322528789033	0.000108	163511	0.000119706481795126	19.5754304377467	-0.0069	0.00347221847019677	0.0469	246139	2.37220628439791e-05	5.8390158957305	-0.0255	0.00455201711719473	2.12e-08	131471	0.000323992257179109	42.6087429618881	0.0243	0.00466859081004826	1.94e-07	135430	0.000294216359771922	39.8568597113681	-0.0121	0.0156	0.437	920890	8785	912105	-0.0443	0.0234	0.058	908397	3798	904599	F	F	F	F	0	0
rs435086	6	24948994	C	T	0.460463258785943	RIPOR2/LOC105374981	-0.0155	0.00400322528789033	0.000108	163511	0.00011937390454825	19.521038061314	-0.007	0.00348207641049946	0.0444	246139	2.43468109172289e-05	5.99279690422707	-0.0254	0.00454064458679075	2.22e-08	131471	0.000320563031252233	42.1576153286599	0.0243	0.00467698467427831	2.04e-07	135430	0.000293398946500296	39.7460939887459	-0.0122	0.0156	0.433	920890	8785	912105	-0.0449	0.0234	0.0551	908397	3798	904599	F	F	F	F	0	0
rs369964	6	24949407	A	G	0.47001873828857	RIPOR2/LOC105374981	-0.0157	0.00402278890159923	9.51e-05	163511	0.000122801872082993	20.0816773699937	-0.0069	0.00348635891371242	0.0478	246139	2.37194090221563e-05	5.83836266099846	-0.0258	0.00457194237976258	1.67e-08	131471	0.000331623344287085	43.6126524237287	0.0245	0.00468005335266355	1.65e-07	135430	0.000299045899297402	40.5113027890228	-0.0118	0.0156	0.448	920890	8785	912105	-0.0444	0.0234	0.0575	908397	3798	904599	F	F	F	F	0	0
rs680009	6	24950601	G	A	0.47001873828857	RIPOR2/LOC105374981	-0.015	0.00404543618321703	0.000209	163511	0.000112095505775786	18.3306788406088	-0.0044	0.00348692253132861	0.207	246139	9.64519551919651e-06	2.37406238780438	-0.0252	0.0045834378380526	3.84e-08	131471	0.000316378355501578	41.607109608352	0.0248	0.00470537252457237	1.36e-07	135430	0.00030641431054373	41.5097964439745	-0.0129	0.0156	0.409	920890	8785	912105	-0.0356	0.0234	0.128	908397	3798	904599	F	F	F	F	0	0
rs72826361	6	25075489	C	G	0.0201436602123673	-	0.0778	0.00660044253088494	4.55e-32	163511	0.000238940618537134	39.0782789845402	0.0354	0.00574128927839361	7.01e-10	246139	4.94694763988467e-05	12.1768708958103	0.1265	0.00751484221702439	1.39e-63	131471	0.000631701401818957	83.1016470226541	-0.1284	0.00772000866783468	4.08e-62	135430	0.000650819919897036	88.1966402421534	-0.00128	0.0259	0.961	920890	8785	912105	0.0251	0.039	0.521	908397	3798	904599	F	F	F	F	0	0
rs571790607	6	25079056	G	A	0.0017	-	0.2615	0.0554442897695168	2.4e-06	163511	0.000232104400595	37.9599691127654	0.0813	0.0484879300729257	0.0936	246139	2.24347419918e-05	5.52214397751105	0.433	0.0667209775078921	8.6e-11	131471	0.00063637891358	83.7173753618296	-0.3632	0.0702720513096908	2.36e-07	135430	0.0004477459516928	60.6645010306004	0.0767	0.31	0.805	920890	8785	912105	-0.615	0.355	0.0833	908397	3798	904599	F	F	F	F	0	0
rs76948288	6	25092484	A	G	0.00265459088069956	CMAHP	0.1458	0.0246453105102957	3.3e-09	163511	0.000112561075660863	18.4068208117821	0.057	0.0208777541540734	0.00633	246139	1.72037410936559e-05	4.23455007167227	0.1448	0.0285872969379673	4.08e-07	131471	0.000111022323071815	14.5976144529963	-0.0234	0.0295223913811308	0.428	135430	2.89937841589481e-06	0.392658158572392	-0.0573	0.113	0.612	920890	8785	912105	-0.104	0.179	0.562	908397	3798	904599	F	F	F	F	0	0
rs561633261	6	25095473	A	G	0.0017	CMAHP	0.2614	0.0554230873642513	2.4e-06	163511	0.0002319269168312	37.9309354490639	0.0799	0.0484897946682294	0.0994	246139	2.16687344222e-05	5.33359285668417	0.4329	0.0667091660943946	8.62e-11	131471	0.0006360850080702	83.6786866840759	-0.3631	0.0702634491872362	2.37e-07	135430	0.0004474994294942	60.6310851135384	0.0705	0.275	0.798	920890	8785	912105	-0.655	0.343	0.0565	908397	3798	904599	F	F	F	F	0	0
rs75599179	6	25123104	C	T	0.00265459088069956	CMAHP/LOC124901282	0.1464	0.024385403581149	1.93e-09	163511	0.000113489410498825	18.5586462310729	0.0544	0.0207036287298887	0.0086	246139	1.56700717891418e-05	3.85704490013446	0.1469	0.0281966244056466	1.89e-07	131471	0.000114265935162225	15.0241449778184	-0.027	0.0290098939659206	0.352	135430	3.86011919275936e-06	0.522770239992452	-0.0686	0.111	0.536	920890	8785	912105	-0.14	0.177	0.43	908397	3798	904599	F	F	F	F	0	0
rs1900554	6	25157389	C	T	0.198782011242973	-	-0.0179	0.00538743500607101	0.000892	163511	0.000102061942412534	16.6897495301865	-0.0157	0.00462211306715765	0.000682	246139	7.85158022073766e-05	19.3271614955063	-0.0336	0.00606212848268506	2.98e-08	131471	0.000359613777678769	47.2950716970487	0.0298	0.00622163589109622	1.67e-06	135430	0.000282872217908389	38.3196582936283	-0.00424	0.02	0.832	920890	8785	912105	-0.00995	0.0306	0.745	908397	3798	904599	F	F	F	F	0	0
rs74688549	6	25223216	A	C	0.0816677076826983	-	-0.0409	0.00655982426253784	4.52e-10	163511	0.000250915120587012	41.0371773003526	-0.0129	0.00559364067436235	0.0211	246139	2.49608653803389e-05	6.14394588032649	-0.0556	0.00735603633436233	4.08e-14	131471	0.000463692210817645	60.9894315883547	0.0397	0.00752654668003632	1.33e-07	135430	0.000236407489437524	32.023764137227	0.00808	0.0229	0.725	920890	8785	912105	-0.0225	0.0348	0.518	908397	3798	904599	F	F	F	F	0	0
rs2690105	6	25258530	A	G	0.557151780137414	LOC101928663	-0.0429	0.00399621514741681	6.96e-27	163511	0.000908182242032521	148.630954205721	-0.0146	0.00344133126764162	2.21e-05	246139	0.000105187499911244	25.8932593128655	-0.0607	0.00452597579700531	5.18e-41	131471	0.0018181755092324	239.469112899566	0.0527	0.00464343003980744	7.47e-30	135430	0.00137050193107759	185.859055716743	-0.0187	0.0154	0.224	920890	8785	912105	-0.0389	0.0234	0.096	908397	3798	904599	F	F	F	F	0	0
rs142995945	6	25285927	G	A	0.000468457214241099	CARMIL1	0.2777	0.024896729199368	6.84e-29	163511	7.22184545744754e-05	11.8092201326456	0.1027	0.0233275410066	1.07e-05	246139	9.8772789312075e-06	2.43118781781083	0.4156	0.0299351001874319	7.99e-44	131471	0.000161751199090512	21.2687086323549	-0.4096	0.0311992270899001	2.26e-39	135430	0.000157114521475296	21.2810489761827	0.955	0.728	0.189	920890	8785	912105	0.36	0.907	0.692	908397	3798	904599	F	F	F	F	0	0
rs2690113	6	25322365	T	C	0.15209244222361	CARMIL1	-0.0295	0.00489695591359369	1.7e-09	163511	0.000224455456526819	36.7087267152571	-0.0115	0.00421217846968147	0.00633	246139	3.41100076135269e-05	8.39602133232225	-0.0465	0.0055457309623255	5.08e-17	131471	0.000557688952456322	73.3597207963236	0.0397	0.00568000319788273	2.76e-12	135430	0.000406506176934621	55.0747067383839	-0.0108	0.0181	0.552	920890	8785	912105	-0.0183	0.0273	0.501	908397	3798	904599	F	F	F	F	0	0
rs2690111	6	25327199	T	C	0.256558400999375	CARMIL1	-0.0321	0.00576531030790333	2.58e-08	163511	0.000393072950698657	64.2962382078579	-0.0029	0.00491288610638564	0.555	246139	3.20818268007464e-06	0.789654993683005	-0.0518	0.00644734162736539	9.41e-16	131471	0.0010235819375129	134.707177576704	0.0457	0.00660051792180766	4.4e-12	135430	0.000796701242034373	107.981684948747	-0.00504	0.0205	0.805	920890	8785	912105	0.0131	0.0314	0.677	908397	3798	904599	F	F	F	F	0	0
rs11754685	6	25336196	G	C	0.45580886945659	CARMIL1/LOC124901281	-0.0266	0.00409368969714801	8.15e-11	163511	0.000351016474390811	57.4145061486943	-0.0172	0.00350941399904943	9.53e-07	246139	0.000146764534150853	36.1294846692751	-0.0412	0.00463888709448322	6.6e-19	131471	0.00084209028815922	110.80207344396	0.0444	0.0047599192018216	1.08e-20	135430	0.000977980435517933	132.575590755308	0.0246	0.0154	0.11	920890	8785	912105	-0.0372	0.0233	0.111	908397	3798	904599	F	F	F	F	0	0
rs567889632	6	25345522	G	A	0.0021	CARMIL1/LOC124901281	0.1948	0.0467263429772829	3.06e-05	163511	0.0001590428751072	26.0090780244511	0.0997	0.041427039410295	0.0161	246139	4.16607064062e-05	10.2546685094369	0.3029	0.0546435661002102	2.97e-08	131471	0.0003845341010238	50.5737610632438	-0.2586	0.0570641820205843	5.85e-06	135430	0.0002802808036728	37.968510524444	-0.242	0.311	0.436	920890	8785	912105	-0.724	0.357	0.0423	908397	3798	904599	F	F	F	F	0	0
rs7749494	6	25355076	A	G	0.0245159275452842	CARMIL1/LOC124901281	0.1305	0.00675391841937515	3.5e-83	163511	0.000814553343882805	133.295378901542	0.0492	0.00589701016178546	7.23e-17	246139	0.00011577871178265	28.5007245592204	0.2094	0.00759788346336106	3.33e-167	131471	0.00209725801217111	276.30389415794	-0.2135	0.00779173178017894	2.68e-165	135430	0.00218018961314144	295.90384541879	0.0527	0.0281	0.0603	920890	8785	912105	0.173	0.0476	0.000277	908397	3798	904599	F	F	F	F	0	0
rs115425228	6	25382789	A	G	0.0304497189256715	CARMIL1/LOC124901281	0.1307	0.00676118217157259	2.95e-83	163511	0.00100863676804658	165.087702833558	0.0508	0.0059037331766327	7.65e-18	246139	0.000152374061924914	37.5106101240423	0.21	0.0076141432926948	1.92e-167	131471	0.00260388745849428	343.224197464013	-0.2144	0.00780359398682544	3.54e-166	135430	0.00271414585496807	368.571702204412	0.0456	0.0281	0.105	920890	8785	912105	0.174	0.0477	0.000273	908397	3798	904599	F	F	F	F	0	0
rs72831261	6	25431151	C	T	0.166458463460337	CARMIL1/LOC124901281	-0.0296	0.00468633077470849	2.68e-10	163511	0.000243134476055526	39.7643431280951	-0.0091	0.00407110687321789	0.0254	246139	2.29797821883652e-05	5.65630462914602	-0.0361	0.00535797366290243	1.61e-11	131471	0.000361640888125823	47.5617662003834	0.0293	0.00552025253553732	1.11e-07	135430	0.000238231049521672	32.2708424912966	-0.0365	0.0191	0.0564	920890	8785	912105	-0.0322	0.0284	0.257	908397	3798	904599	F	F	F	F	0	0
rs9467520	6	25456728	T	G	0.581355402873204	CARMIL1	0.0469	0.00401064861865791	1.37e-31	163511	0.00107068787564992	175.254746992398	0.0196	0.00345838995749207	1.45e-08	246139	0.00018699471920462	46.0349274892069	0.0683	0.00453887465727156	3.57e-51	131471	0.0022706939704041	299.205269195732	-0.0592	0.0046605647380124	5.74e-37	135430	0.00170592766741274	231.425166737245	0.0319	0.0153	0.0367	920890	8785	912105	0.0227	0.0232	0.329	908397	3798	904599	F	F	F	F	0	0
rs181368683	6	25491277	C	T	0.000780762023735165	CARMIL1	0.37	0.0555292009885364	2.68e-11	163511	0.000213605736538024	34.9339224618334	0.2877	0.0531219063959656	6.1e-08	246139	0.000129148446783436	31.7923171743173	0.6963	0.0593351881122175	8.43e-32	131471	0.000756488367062805	99.5300624638068	-0.7387	0.0601076777322701	1.03e-34	135430	0.000851423556499763	115.404847815614	0.328	0.438	0.453	920890	8785	912105	0.917	0.517	0.0759	908397	3798	904599	F	F	F	F	0	0
rs75411248	6	25567041	G	A	0.000936914428482199	CARMIL1	0.2541	0.0225571753901016	1.96e-29	163511	0.000120873797171974	19.766342934719	0.1028	0.0213366275718239	1.45e-06	246139	1.97837704651333e-05	4.86961425030709	0.4065	0.0262070997410713	2.92e-54	131471	0.000309345594288158	40.681940714597	-0.4007	0.0272191890901071	4.71e-49	135430	0.000300580996677592	40.7193226726459	0.16	0.16	0.317	920890	8785	912105	-0.0639	0.185	0.729	908397	3798	904599	F	F	F	F	0	0
rs742131	6	25606450	T	C	0.4242	CARMIL1	-0.0279	0.00401910195443004	3.87e-12	163511	0.0003802600727352	62.1995962558562	-0.0164	0.00346952168052865	2.28e-06	246139	0.0001313893053312	32.3440191045073	-0.0381	0.00456214897812676	6.75e-17	131471	0.0007091241430392	93.2939989883039	0.033	0.00467933272965153	1.76e-12	135430	0.00053198599608	72.0841472339901	0.000952	0.0153	0.95	920890	8785	912105	-0.0279	0.0233	0.231	908397	3798	904599	F	F	F	F	0	0
rs11962024	6	25609975	T	A	0.29419113054341	CARMIL1	-0.0433	0.0044023780545066	7.91e-23	163511	0.000778614478302716	127.409677752573	-0.0172	0.00380229138755834	6.08e-06	246139	0.000122858038210815	30.2436246234851	-0.061	0.00498330478475571	1.88e-34	131471	0.00154527704226083	203.470445677473	0.0529	0.00511305062426836	4.36e-25	135430	0.00116213886800138	157.569259977112	-0.0364	0.0169	0.0317	920890	8785	912105	-0.0413	0.026	0.113	908397	3798	904599	F	F	F	F	0	0
rs72840508	6	25624172	T	A	0.0196752029981262	-	0.0451	0.0112912377694763	6.49e-05	163511	7.846433338041e-05	12.8306314336398	0.0105	0.00973957630877144	0.281	246139	4.25302370941647e-06	1.04683094896149	0.0964	0.012814728610728	5.37e-14	131471	0.00035848688626448	47.1468139648405	-0.1212	0.0131660040093811	3.4e-20	135430	0.000566662463474383	76.785475550143	0.0608	0.0489	0.214	920890	8785	912105	-0.0166	0.0801	0.836	908397	3798	904599	F	F	F	F	0	0
rs72838855	6	25654120	T	C	0.0193628981886321	SCGN	0.0498	0.011476760416808	1.43e-05	163511	9.41818817954581e-05	15.4010358090276	0.0181	0.0100214968180981	0.0709	246139	1.24413018721513e-05	3.06230281793948	0.1015	0.013090637236879	8.93e-15	131471	0.000391237758958427	51.4557683720088	-0.1205	0.0134562986939983	3.4e-19	135430	0.00055142032755137	74.7189536695337	0.0623	0.0512	0.223	920890	8785	912105	-0.0477	0.0823	0.563	908397	3798	904599	F	F	F	F	0	0
rs12525376	6	25666456	G	T	0.30683947532792	SCGN	-0.0456	0.00441690184402495	5.49e-25	163511	0.000884514046771986	144.754044259115	-0.0198	0.00382614086416545	2.28e-07	246139	0.000166765200300328	41.0539324735938	-0.0649	0.00501825664650424	2.94e-38	131471	0.00179169648841185	235.97534182632	0.058	0.00514943569362763	1.99e-29	135430	0.00143097167077416	194.071342022146	-0.0399	0.0175	0.0225	920890	8785	912105	-0.046	0.0271	0.0901	908397	3798	904599	F	F	F	F	0	0
rs4360128	6	25734330	G	A	0.340568394753279	SLC17A1/H2AC2P	0.0522	0.00439898962455188	1.77e-32	163511	0.00122389765360383	200.363505867809	0.0262	0.00381330946787639	6.39e-12	246139	0.000308323536552537	75.913236153874	0.0852	0.00498252416985247	1.49e-65	131471	0.00326049310176611	430.055962093869	-0.0893	0.00511022139692605	2.23e-68	135430	0.00358184686061832	486.826093153246	0.00862	0.0163	0.596	920890	8785	912105	0.0619	0.0242	0.0104	908397	3798	904599	F	F	F	F	0	0
rs28385589	6	25734654	T	C	0.176139912554653	SLC17A1/H2AC2P	-0.0355	0.00468710862373847	3.62e-14	163511	0.000365761459596808	59.8271729713241	-0.0191	0.00402569592156113	2.09e-06	246139	0.000105878546380093	26.0633873239204	-0.0494	0.00528207984147843	8.57e-21	131471	0.000708263944091781	93.1807490306242	0.042	0.00542305628763186	9.58e-15	135430	0.0005119644631849	69.3698382121861	-0.0256	0.0186	0.168	920890	8785	912105	-0.0328	0.0299	0.273	908397	3798	904599	F	F	F	F	0	0
rs9356987	6	25738959	A	C	0.340568394753279	SLC17A1	0.0522	0.00440518021551394	2.16e-32	163511	0.00122389765360383	200.363505867809	0.0263	0.00381308601081528	5.3e-12	246139	0.000310681642966646	76.4940128404677	0.0852	0.00498629511530313	1.86e-65	131471	0.00326049310176611	430.055962093869	-0.0895	0.00511460003766727	1.46e-68	135430	0.00359790893402185	489.017049929542	0.00968	0.0163	0.552	920890	8785	912105	0.0621	0.0242	0.0103	908397	3798	904599	F	F	F	F	0	0
rs7754944	6	25745027	T	A	0.192848219862586	SLC17A1	-0.062	0.00839984451409876	1.57e-13	163511	0.00119669704307232	195.905175960506	-0.0273	0.0072608845793948	0.00017	246139	0.000232020379612738	57.1220536573144	-0.0956	0.00946982691014112	5.8e-24	131471	0.00284522504879641	375.126210430592	0.0643	0.00971942296202641	3.7e-11	135430	0.00128713110239648	174.538244538453	0.024	0.0308	0.435	920890	8785	912105	0.0372	0.0466	0.425	908397	3798	904599	F	F	F	F	0	0
rs9348696	6	25781710	G	A	0.366177389131793	SLC17A1	0.0552	0.00439906127161284	4.07e-36	163511	0.00141438422207232	231.592109993154	0.0241	0.00418342303887102	8.37e-09	246139	0.000269602138475972	66.3769569275936	0.089	0.00497568974776005	1.49e-71	131471	0.00367679368273304	485.168252240129	-0.0917	0.0051044435592444	3.68e-72	135430	0.00390326393520982	530.682622559274	0.0175	0.0162	0.28	920890	8785	912105	0.0765	0.0241	0.00148	908397	3798	904599	F	F	F	F	0	0
rs1937130	6	25787326	A	T	0.4871	SLC17A1	-0.0462	0.00401219608584274	1.11e-30	163511	0.0010665096156792	174.570101441888	-0.0213	0.00346180712479243	7.61e-10	246139	0.0002266940028942	55.8104336809841	-0.0677	0.00455100303901175	4.73e-50	131471	0.0022901195894222	301.770823576335	0.0625	0.00467197486869011	8.17e-41	135430	0.001951824921875	264.848683781217	-0.0185	0.0156	0.237	920890	8785	912105	-0.0507	0.0239	0.0343	908397	3798	904599	F	F	F	F	0	0
rs78822831	6	25787731	A	G	0.0332604622111181	SLC17A1	-0.0617	0.0152614205054859	5.28e-05	163511	0.000244815034300373	40.0392636571253	-0.0348	0.0129062462087766	0.00701	246139	7.78800540964209e-05	19.1706558868483	-0.0917	0.0173281121327093	1.21e-07	131471	0.000540762326670344	71.1319478026178	0.1091	0.0178102823399447	9.03e-10	135430	0.000765450758603696	103.742875398855	-0.0626	0.0666	0.347	920890	8785	912105	-0.168	0.107	0.117	908397	3798	904599	F	F	F	F	0	0
rs559747474	6	25919455	T	C	0.0014053716427233	SLC17A2	0.0972	0.0346590043702716	0.00504	163511	2.651813256159e-05	4.33606832144757	0.0901	0.0299652579489936	0.00264	246139	2.27855748315291e-05	5.60850082522331	0.1866	0.0395205267437544	2.34e-06	131471	9.77313023734777e-05	12.8498924284611	-0.2311	0.0405658676737354	1.22e-08	135430	0.00014990299100373	20.3041059118589	0.0263	0.158	0.868	920890	8785	912105	-0.0748	0.179	0.676	908397	3798	904599	F	F	F	F	0	0
rs17586553	6	25928547	A	G	0.0527795128044972	SLC17A2	-0.0689	0.00693455979041911	2.91e-23	163511	0.000474662474805917	77.6484433953475	-0.0289	0.00588857604595028	9.21e-07	246139	8.35107032515203e-05	20.5567906782656	-0.1027	0.0077161137275375	2.03e-40	131471	0.00105459896947801	138.793443340622	0.0925	0.00790347652714143	1.22e-31	135430	0.00085551951568566	115.960503444023	-0.0364	0.0261	0.163	920890	8785	912105	0.00982	0.0438	0.823	908397	3798	904599	F	F	F	F	0	0
rs9467658	6	26010653	G	T	0.424578388507183	-	0.0948	0.00400253656569	5.15e-124	163511	0.0043912758931898	721.180030502166	0.042	0.00346341318817985	7.62e-34	246139	0.000861931256073948	212.336192777624	0.1424	0.00453080267432016	8.05e-217	131471	0.00990818319000344	1315.65468342472	-0.1307	0.00464914238180446	6.85e-174	135430	0.00834690026222827	1139.91879722049	0.0387	0.0153	0.0112	920890	8785	912105	0.00901	0.0232	0.697	908397	3798	904599	F	F	F	F	0	0
rs2032444	6	26046516	G	T	0.173641474078701	-	0.1127	0.00417520191834452	1.8e-160	163511	0.00364501906347571	598.173776869812	0.0519	0.00362034319415857	1.31e-46	246139	0.000773012804177278	190.414245231444	0.1681	0.00472605583124846	4.26e-277	131471	0.00810937527906708	1074.84780276417	-0.1436	0.00484743942394045	7.36e-193	135430	0.0059178077429277	806.207850066746	0.0315	0.016	0.0495	920890	8785	912105	0.0199	0.0244	0.416	908397	3798	904599	F	F	F	F	0	0
rs9393684	6	26075303	C	G	0.395690193628982	-	0.0976	0.00402291551653356	5.06e-130	163511	0.00455558925640244	748.288739869142	0.0445	0.00347720239092585	1.69e-37	246139	0.000947032638339717	233.320734854131	0.1482	0.00455046207867937	1.16e-232	131471	0.010503676365958	1395.5664060323	-0.1365	0.00467069696161439	9.4e-188	135430	0.00891066727721509	1217.60350775183	0.0363	0.0153	0.0176	920890	8785	912105	0.0106	0.0231	0.646	908397	3798	904599	F	F	F	F	0	0
rs34956419	6	26077646	T	C	0.195346658338538	-	-0.03	0.00586389863852166	3.12e-07	163511	0.000282935414546108	46.2755796973446	-0.0125	0.00506553076034849	0.0136	246139	4.91207316920327e-05	12.0910234564009	-0.0542	0.00662597054373623	2.84e-16	131471	0.00092351376798581	121.525662185518	0.0605	0.0067997835273733	5.72e-19	135430	0.00115068261232488	156.014167611881	-0.000589	0.0227	0.979	920890	8785	912105	0.0095	0.0351	0.787	908397	3798	904599	F	F	F	F	0	0
rs1800730	6	26090957	T	A	0.00405996252342286	HFE/HFE-AS1	0.0402	0.0116912285287308	0.000585	163511	1.30688483423657e-05	2.1369022504633	0.0086	0.0102400869795712	0.401	246139	5.98111447366008e-07	0.147217445372767	0.1042	0.013643747386256	2.22e-14	131471	8.78052836043681e-05	11.5446865146562	-0.1591	0.0140882945318277	1.42e-29	135430	0.000204703642861016	27.7282810255179	-0.0062	0.057	0.913	920890	8785	912105	-0.0376	0.0833	0.652	908397	3798	904599	F	F	F	F	0	0
rs3819406	6	26136593	G	C	0.0949406620861961	-	-0.036	0.00597018859765434	1.64e-09	163511	0.000222722609736809	36.4252639252978	-0.0154	0.00512169780704219	0.00264	246139	4.07568627509118e-05	10.0321808071374	-0.0572	0.00674602241334987	2.27e-17	131471	0.000562278351420743	73.9637608044237	0.0603	0.0069185593720239	2.89e-18	135430	0.000624876121942836	84.6786371008374	0.00407	0.0229	0.859	920890	8785	912105	0.0486	0.035	0.164	908397	3798	904599	F	F	F	F	0	0
rs9379828	6	26167723	G	C	0.255621486570893	H2BC5	-0.0369	0.00414384954027889	5.35e-19	163511	0.00051817196555157	84.7697052001344	-0.0193	0.00356798238813094	6.33e-08	246139	0.00014175415533692	34.8958891694575	-0.0584	0.00468591672347808	1.19e-35	131471	0.00129791686226714	170.857590913692	0.0524	0.00480862238092483	1.19e-27	135430	0.00104492171483235	141.659681273395	-0.0434	0.0162	0.00728	920890	8785	912105	-0.00142	0.0251	0.955	908397	3798	904599	F	F	F	F	0	0
rs139462021	6	26196091	A	T	0.0176452217364147	-	0.0926	0.00979803135527934	3.36e-21	163511	0.000297267513993244	48.6203672012088	0.0484	0.00846029916382763	1.06e-08	246139	8.12112511114031e-05	19.9907171859607	0.121	0.0110234108639886	4.95e-28	131471	0.000507570319446269	66.7636495742234	-0.0698	0.0112913243546658	6.34e-10	135430	0.000168902595393416	22.878004843335	0.0471	0.0365	0.197	920890	8785	912105	-0.0131	0.0558	0.815	908397	3798	904599	F	F	F	F	0	0
rs140678066	6	26200492	G	A	0.0145221736414741	H2AC7/H3C4	0.1019	0.0102848177792991	3.85e-23	163511	0.000297205502613237	48.6102217521757	0.0541	0.00889961744728412	1.21e-09	246139	8.37727955020891e-05	20.6213120714569	0.1321	0.0115194528668257	1.92e-30	131471	0.000499475411235308	65.6983475488541	-0.0829	0.011784802134569	2e-12	135430	0.000196705969139272	26.6447371674403	0.0691	0.0381	0.07	920890	8785	912105	-0.0241	0.0589	0.682	908397	3798	904599	F	F	F	F	0	0
rs78588003	6	26205836	G	C	0.0665209244222361	-	0.0758	0.0105293856256595	6.07e-13	163511	0.000713561270747007	116.757003094069	0.025	0.00926845802769979	0.00699	246139	7.76198637953091e-05	19.1066034669447	0.0798	0.0117757414176706	1.23e-11	131471	0.000790858235908928	104.055634672384	-0.0286	0.0120793339434827	0.0179	135430	0.000101583910064018	13.7587034350421	-0.039	0.0447	0.383	920890	8785	912105	-0.048	0.0872	0.582	908397	3798	904599	F	F	F	F	0	0
rs201557229	6	26218847	C	A	0.0129792332268371	-	0.1362	0.0152461033668895	4.13e-19	163511	0.000475290941825349	77.7513010960471	0.0574	0.014186847542845	5.21e-05	246139	8.44168431308631e-05	20.7798626881101	0.1582	0.0185222984330387	1.33e-17	131471	0.000641236567482445	84.3568229699546	-0.08	0.019269167766628	3.3e-05	135430	0.00016397789096551	22.2108399043612	0.33	0.439	0.452	920890	8785	912105	0.722	0.929	0.437	908397	3798	904599	F	F	F	F	0	0
rs114244018	6	26247820	C	G	0.0182698313554029	H4C7	0.0632	0.00935200889665192	1.4e-11	163511	0.000143281733707189	23.4312102611578	0.0443	0.0080153910730781	3.26e-08	246139	7.03986164033762e-05	17.3289241779637	0.0879	0.0104496909300428	4.04e-17	131471	0.000277162468988484	36.4483747569853	-0.0624	0.0106831702829925	5.19e-09	135430	0.000139677306180826	18.9188607569635	0.0285	0.0335	0.395	920890	8785	912105	-0.00747	0.0507	0.883	908397	3798	904599	F	F	F	F	0	0
rs806786	6	26259520	G	A	0.164428482198626	LOC105374986	-0.0453	0.00864583999105066	1.61e-07	163511	0.000563880498947898	92.2515553555344	-0.0256	0.00727203257054633	0.000431	246139	0.000180082123001669	44.3328570642806	-0.0668	0.00976661538834759	7.94e-12	131471	0.00122614998251795	161.398610955655	0.0606	0.0099958331473345	1.34e-09	135430	0.00100910398136354	136.798978381833	-0.0455	0.0327	0.164	920890	8785	912105	-0.0458	0.0501	0.361	908397	3798	904599	F	F	F	F	0	0
rs143923288	6	26285200	A	G	0.000312304809494066	H4C8/LOC124901287	0.3135	0.0235012725861065	1.36e-40	163511	6.13688669460569e-05	10.0349779007064	0.1121	0.0221983807156937	4.42e-07	246139	7.84664925029289e-06	1.93136586126983	0.5027	0.0275524855419927	2.26e-74	131471	0.000157794108868169	20.748307659507	-0.4965	0.0285294522957957	7.82e-68	135430	0.000153925835751859	20.8490772958501	0.195	0.484	0.687	920890	8785	912105	-0.212	0.587	0.718	908397	3798	904599	F	F	F	F	0	0
rs9348715	6	26375414	G	C	0.26031237484982	BTN3A2	-0.0219	0.00465313448613144	2.52e-06	163511	0.000184697659778839	30.2053085025715	-0.0073	0.00399125775692828	0.0674	246139	2.05219621976488e-05	5.05131787239711	-0.0317	0.00522357783833213	1.29e-09	131471	0.000386982822157915	50.8959405009704	0.0339	0.00536613141347869	2.66e-10	135430	0.000442560408653781	59.9616076567523	-0.00548	0.0172	0.75	920890	8785	912105	0.00338	0.0266	0.899	908397	3798	904599	F	F	F	F	0	0
rs113435302	6	26379118	G	A	0.0307620237351655	-	0.1035	0.0115056576443832	2.35e-19	163511	0.000638786928080845	104.514174111793	0.0276	0.00970583555338311	0.00446	246139	4.54248482190823e-05	11.1812437724015	0.1327	0.0128557293450408	5.59e-25	131471	0.00105006737751497	138.196423610638	-0.0732	0.0131438610606495	2.56e-08	135430	0.000319519584542921	43.2857289336042	0.0802	0.0465	0.0847	920890	8785	912105	0.00965	0.0801	0.904	908397	3798	904599	F	F	F	F	0	0
rs3734537	6	26422399	A	C	0.0945	BTN2A3P	-0.0511	0.00649683131259737	3.68e-15	163511	0.000446881173795	73.101761647098	-0.0192	0.0055109245825221	0.000494	246139	6.308886528e-05	15.5294837709329	-0.07	0.00724570802005816	4.42e-22	131471	0.000838584	110.340270270501	0.0575	0.00741423640858106	8.81e-15	135430	0.000565829971875	76.6726050890686	-0.0165	0.0237	0.486	920890	8785	912105	0.0171	0.0377	0.65	908397	3798	904599	F	F	F	F	0	0
rs9357007	6	26461508	C	T	0.144284821986259	BTN2A1	-0.0465	0.0109785213585393	2.28e-05	163511	0.000533931796609007	87.3492926965241	-0.0259	0.00949738195824543	0.00639	246139	0.000165645410328726	40.7782190869148	-0.0718	0.0122404660584897	4.47e-09	131471	0.00127300106608885	167.573498399746	0.0521	0.012553226434243	3.32e-05	135430	0.000670278556149129	90.8353693023475	0.12	0.038	0.00161	920890	8785	912105	0.000285	0.0596	0.996	908397	3798	904599	F	F	F	F	0	0
rs145513964	6	26494747	G	A	0.0018738288569644	LOC107986583	0.252	0.0248533073425511	3.69e-24	163511	0.000237545300583138	38.8500231934855	0.0823	0.0240667369364005	0.000627	246139	2.53364072969697e-05	6.23638529045202	0.3945	0.0281975808244725	1.78e-44	131471	0.000582155998300563	76.5800484751467	-0.3701	0.0287868265114528	7.9e-38	135430	0.000512369809421892	69.4247897166642	-0.112	0.602	0.852	920890	8785	912105	-0.326	0.713	0.648	908397	3798	904599	F	F	F	F	0	0
rs62396080	6	26538048	C	T	0.00702685821361649	HMGN4	-0.0571	0.0110912582797272	2.63e-07	163511	4.5498900766561e-05	7.43981826899277	-0.0222	0.0098215202578208	0.0238	246139	6.87756394250783e-06	1.69283459869525	-0.0796	0.0129760781584323	8.55e-10	131471	8.84208780739396e-05	11.6256323681249	0.059	0.01342570582439	1.11e-05	135430	4.85772260446996e-05	6.57903616010828	-0.0843	0.0455	0.0638	920890	8785	912105	-0.0299	0.0609	0.623	908397	3798	904599	F	F	F	F	0	0
rs143504681	6	26586868	G	A	0.00312304809494066	-	0.1395	0.0182015941924749	1.8e-14	163511	0.000121170985030046	19.8149475879954	0.0316	0.0158291910163502	0.0459	246139	6.21762304243795e-06	1.5303965982257	0.1712	0.0209204608902561	2.76e-16	131471	0.000182497846403774	23.9971888041343	-0.1236	0.0215868298085609	1.03e-08	135430	9.51233561472549e-05	12.8835914067643	-0.0268	0.086	0.755	920890	8785	912105	0.295	0.159	0.064	908397	3798	904599	F	F	F	F	0	0
rs9379900	6	26603583	C	A	0.118823764752951	LOC105374989	-0.0529	0.00634696496977269	7.77e-17	163511	0.000586013234149132	95.8746216996255	-0.0197	0.00541955909918421	0.000278	246139	8.12696767239027e-05	20.0051002278196	-0.0714	0.00711245917992669	1.03e-23	131471	0.00106756051728049	140.501107080903	0.0579	0.0072808627273955	1.83e-15	135430	0.00070202601702177	95.140770729556	-0.0241	0.0236	0.307	920890	8785	912105	0.00935	0.0375	0.803	908397	3798	904599	F	F	F	F	0	0
rs2494726	6	26685073	C	G	0.592651757188498	LOC102724851	0.019	0.00439374989803818	1.53e-05	163511	0.000174302100664496	28.5049306468421	0.0102	0.00375983329032453	0.00667	246139	5.0233768845247e-05	12.3650103033319	0.0328	0.00496578985280313	3.97e-11	131471	0.000519449229858425	68.3269631886642	-0.0336	0.00510049365421307	4.47e-11	135430	0.000545097228715206	73.8616892925845	0.0147	0.0215	0.493	920890	8785	912105	0.0443	0.0458	0.334	908397	3798	904599	F	F	F	F	0	0
rs2498388	6	26685093	A	G	0.589456869009585	LOC102724851	0.0205	0.00440567603908217	3.27e-06	163511	0.000203398872347375	33.2643121422261	0.0109	0.00374187535248116	0.00358	246139	5.75034384856434e-05	14.1545377731329	0.0345	0.00497495993587497	4.07e-12	131471	0.000576074973971358	75.7796555161195	-0.033	0.00509663543144853	9.49e-11	135430	0.00052707048658249	71.4177440419963	0.0149	0.0221	0.5	920890	8785	912105	0.026	0.0471	0.58	908397	3798	904599	F	F	F	F	0	0
rs2130653	6	26685441	C	T	0.221246006389776	LOC102724851	-0.0218	0.00505600376015437	1.62e-05	163511	0.000163764102675336	26.7812904783452	-0.0015	0.00441423809419696	0.734	246139	7.7533294970858e-07	0.190838274205623	-0.0317	0.00570225006978274	2.71e-08	131471	0.000346277479036736	45.5405235491692	0.0184	0.00586004139730996	0.00169	135430	0.000116665210423705	15.801579611872	0.00246	0.0243	0.92	920890	8785	912105	-0.0246	0.0519	0.636	908397	3798	904599	F	F	F	F	0	0
[truncated: 436 more rows]

## Sheet: ST5
Supplementary Table S5. The R2 and F of SNVs used in the strategy 1 in univariable Mendelian randomization analyses.
Phenotype	SNP	effect_allele	other_allele	eaf	beta	se	pval	gene	nx	k	R2	F
[truncated: 76 more rows]

## Sheet: ST6
Supplementary Table S6. The R2 and F of SNVs used in the strategy 2 in univariable Mendelian randomization analyses.
[truncated: 727 more rows]

[truncated: 16 more sheets: ST7, ST8, ST9, ST10, ST11, ST12, ST13, ST14, ST15, ST16, ST17, ST18, ST19, ST20, ST21, ST22]
